# Supplementary material for: Recovery Trends in Marine Mammal Populations
Source: PLoS One. 2013 Oct 30;8(10):e77908. doi: 10.1371/journal.pone.0077908 (PMC3813518; doi:10.1371/journal.pone.0077908)
Supplement: Table S2 — Overview of population time series: area descriptions, generation times, time spans, and data types. All time references are in years. Time series refer to population abundance time series. List of abbreviations used in table: Species Type = general species taxon – cetacean, pinniped or other (sirenian, otter or polar bear). Regular Data Type = non-pup count data. Pup Count Data Type = only pup count data. N, S, E, W = North, South, East, West. Include Small/Large Area = was the population included if the smallest or largest non-nested populations were considered for the species? (1 = yes, 0 = no). Dominant Habitat = dominant habitat type. Sub-type = sub-type of marine mammal within species type. Dolphin or Porpoise? = whether the population is a type of a dolphin or porpoise. (XLS) [file pone.0077908.s003.xls]

## Sheet: Overview_data_gentimes
Table S2. Overview of population time series: area descriptions, generation times,
time spans and data types
All time references are in years.
Time series refer to population abundance time series.
List of abbreviations used in table:
Species Type = general species taxon (cetacean, pinniped or other (sirenian, otter or polar bear))
Regular Data Type = non-pup count data
Pup Count Data Type = only pup count data
N, S, E, W = North, South, East, West
Include Small/Large Area = was the population included if the smallest or largest non-nested populations?
(1=yes, 0=no)
Dominant Habitat = dominant habitat type
Sub-type = sub-type of marine mammal within species type
Dolphin or Porpoise? = whether the population is a type of a dolphin or porpoise
Species Common Name	Species Scientific Name	Species Type	Population Area ID	Population Area Description	Generation Time	3 Generation Times	Start Year Time Series	End Year Time Series	Time Series Span	At least 3 generations of data?	Data Type	Include_Large Area	Include_Small Area	Dominant Habitat	Sub-type	Dolphin or Porpoise?
Antarctic Fur Seal	Arctocephalus gazella	Pinniped	60000	Antarctica	7	21	1935	1990.5	55.5	Yes	Regular	1	1	Both	Otariid	NA
Bearded Seal	Erignathus barbatus	Pinniped	31302	Bering Sea & Chukchi Sea	10	30	1966	2001	35	Yes	Regular	1	1	Nearshore	Phocid	NA
Beluga Whale	Delphinapterus leucas	Cetacean	10000	Global	16.4	49.2	1862	2001	139	Yes	Regular	1	0	Nearshore	Odontocete	FALSE
Beluga Whale	Delphinapterus leucas	Cetacean	11001	Cumberland Sound (SE Baffin Is.)	16.4	49.2	1868	1999	131	Yes	Regular	0	1	Nearshore	Odontocete	FALSE
Beluga Whale	Delphinapterus leucas	Cetacean	11500	Eastern High Arctic - Baffin Bay	16.4	49.2	1981.5	1998.5	17	No	Regular	0	1	Nearshore	Odontocete	FALSE
Beluga Whale	Delphinapterus leucas	Cetacean	22112	Eastern Hudson Bay	16.4	49.2	1985	2008	23	No	Regular	0	1	Nearshore	Odontocete	FALSE
Beluga Whale	Delphinapterus leucas	Cetacean	22119	James Bay	16.4	49.2	1985	2008	23	No	Regular	0	1	Nearshore	Odontocete	FALSE
Beluga Whale	Delphinapterus leucas	Cetacean	36004	Cook Inlet, Alaska	16.4	49.2	1994	2007	13	No	Regular	0	1	Nearshore	Odontocete	FALSE
Beluga Whale	Delphinapterus leucas	Cetacean	36005	Bristol Bay, Alaska	16.4	49.2	1993.5	2005	11.5	No	Regular	0	1	Nearshore	Odontocete	FALSE
Blue Whale	Balaenoptera musculus	Cetacean	12000	S Hemisphere	30.8	92.4	1904	2001	97	Yes	Regular	0	0	Oceanic	Mysticete	NA
Blue Whale	Balaenoptera musculus	Cetacean	20000	N Atlantic	30.8	92.4	1868	2001	133	Yes	Regular	1	1	Oceanic	Mysticete	NA
Blue Whale	Balaenoptera musculus	Cetacean	30000	N Pacific	30.8	92.4	1903	2001	98	Yes	Regular	1	1	Oceanic	Mysticete	NA
Blue Whale	Balaenoptera musculus	Cetacean	60000	Antarctic	30.8	92.4	1905	1996	91	No	Regular	0	0	Oceanic	Mysticete	NA
Blue Whale	Balaenoptera musculus	Cetacean	60016	Area I	30.8	92.4	1982.5	1997.5	15	No	Regular	0	1	Oceanic	Mysticete	NA
Blue Whale	Balaenoptera musculus	Cetacean	60017	Area II	30.8	92.4	1981.5	1997.5	16	No	Regular	0	1	Oceanic	Mysticete	NA
Blue Whale	Balaenoptera musculus	Cetacean	60018	Area III	30.8	92.4	1979.5	2003.5	24	No	Regular	0	1	Oceanic	Mysticete	NA
Blue Whale	Balaenoptera musculus	Cetacean	60019	Area VI	30.8	92.4	1978.5	2003.5	25	No	Regular	0	1	Oceanic	Mysticete	NA
Blue Whale	Balaenoptera musculus	Cetacean	60020	Area V	30.8	92.4	1980.5	2004.5	24	No	Regular	0	1	Oceanic	Mysticete	NA
Blue Whale	Balaenoptera musculus	Cetacean	60021	Area VI	30.8	92.4	1983.5	2004.5	21	No	Regular	0	1	Oceanic	Mysticete	NA
Blue Whale	Balaenoptera musculus	Cetacean	60022	Area I-VI	30.8	92.4	1980.5	1997.5	17	No	Regular	1	1	Oceanic	Mysticete	NA
Bowhead Whale	Balaena mysticetus	Cetacean	11000	Arctic Basin	52.3	156.9	1650	2001	351	Yes	Regular	0	0	Nearshore	Mysticete	NA
Bowhead Whale	Balaena mysticetus	Cetacean	22200	Davis Strait	52.3	156.9	1825	1995	170	Yes	Regular	1	1	Nearshore	Mysticete	NA
Bowhead Whale	Balaena mysticetus	Cetacean	31304	Western Arctic	52.3	156.9	1825	2001	176	Yes	Regular	1	1	Nearshore	Mysticete	NA
Bryde's Whale	Balaenoptera edeni	Cetacean	12000	S Hemisphere	18.4	55.2	1909	2001	92	Yes	Regular	1	1	Both	Mysticete	NA
Bryde's Whale	Balaenoptera edeni	Cetacean	32000	Western North Pacific	18.4	55.2	1946	1996	50	No	Regular	1	1	Both	Mysticete	NA
California Sea Lion	Zalophus californianus	Pinniped	10000	Global	12	36	1920	2001	81	Yes	Regular	0	0	Nearshore	Otariid	NA
California Sea Lion	Zalophus californianus	Pinniped	31000	NE Pacific (California)	12	36	1975	2005	30	No	Pup Count	1	1	Nearshore	Otariid	NA
Common Bottlenose Dolphin	Tursiops truncatus	Cetacean	17500	Eastern Tropical Pacific	21.1	63.3	1986	2006	20	Yes	Regular	1	1	Nearshore	Odontocete	TRUE
Fin Whale	Balaenoptera physalus	Cetacean	12000	S Hemisphere	25.9	77.7	1904	2001	97	Yes	Regular	0	0	Oceanic	Mysticete	NA
Fin Whale	Balaenoptera physalus	Cetacean	20000	North Atlantic	25.9	77.7	1850	2000	150	Yes	Regular	1	1	Oceanic	Mysticete	NA
Fin Whale	Balaenoptera physalus	Cetacean	30000	N Pacific	25.9	77.7	1903	2001	98	Yes	Regular	1	1	Oceanic	Mysticete	NA
Fin Whale	Balaenoptera physalus	Cetacean	60019	Area IV	25.9	77.7	1989.5	2003.5	14	Yes	Regular	0	0	Oceanic	Mysticete	NA
Fin Whale	Balaenoptera physalus	Cetacean	60020	Area V	25.9	77.7	1990.5	2004.5	14	Yes	Regular	0	0	Oceanic	Mysticete	NA
Fin Whale	Balaenoptera physalus	Cetacean	60025	Areas IIIE, IV, V, VI	25.9	77.7	1980.5	1997.5	17	Yes	Regular	1	1	Oceanic	Mysticete	NA
West Indies Manatee	Trichechus manatus	Other	22900	Florida (E & W Coasts)	20	60	1991	2001	10	No	Regular	1	1	Nearshore	Sirinean	NA
Gray Whale	Eschrichtius robustus	Cetacean	31000	Northeast Pacific	22.9	68.7	1846	2002	156	Yes	Regular	1	1	Nearshore	Mysticete	NA
Gray Whale	Eschrichtius robustus	Cetacean	32000	Northwest Pacific	22.9	68.7	1846	1983	137	Yes	Regular	1	1	Nearshore	Mysticete	NA
Grey Seal	Halichoerus grypus	Pinniped	21000	Great Britain (Combined)	14	42	1965	2007	42	Yes	Regular	1	0	Nearshore	Phocid	NA
Grey Seal	Halichoerus grypus	Pinniped	21100	Baltic Sea	14	42	1900	2000	100	Yes	Regular	1	1	Nearshore	Phocid	NA
Grey Seal	Halichoerus grypus	Pinniped	21110	Schleswig-Holstein, Germany	14	42	1967	2009	42	Yes	Regular	1	1	Nearshore	Phocid	NA
Grey Seal	Halichoerus grypus	Pinniped	21221	Netherlands	14	42	1979	2009	30	No	Regular	1	1	Nearshore	Phocid	NA
Grey Seal	Halichoerus grypus	Pinniped	21250	North Sea	14	42	1984	2007	23	No	Regular	0	0	Nearshore	Phocid	NA
Grey Seal	Halichoerus grypus	Pinniped	21260	Inner Hebrides, Scotland	14	42	1984	2007	23	No	Regular	0	1	Nearshore	Phocid	NA
Grey Seal	Halichoerus grypus	Pinniped	21270	Outer Hebrides, Scotland	14	42	1984	2007	23	No	Regular	0	1	Nearshore	Phocid	NA
Grey Seal	Halichoerus grypus	Pinniped	21280	Orkney Islands, Scotland	14	42	1984	2007	23	No	Regular	0	1	Nearshore	Phocid	NA
Grey Seal	Halichoerus grypus	Pinniped	21530	Iceland	14	42	1950	2001	51	Yes	Regular	1	1	Nearshore	Phocid	NA
Grey Seal	Halichoerus grypus	Pinniped	22000	NW Atlantic - Canada (Combined)	14	42	1949	2007	58	Yes	Regular	1	0	Nearshore	Phocid	NA
Grey Seal	Halichoerus grypus	Pinniped	22141	Eastern Shore, Nova Scotia	14	42	1977	2007	30	No	Regular	0	1	Nearshore	Phocid	NA
Grey Seal	Halichoerus grypus	Pinniped	22142	Sable Island, Nova Scotia	14	42	1977	2007	30	No	Regular	0	1	Nearshore	Phocid	NA
Grey Seal	Halichoerus grypus	Pinniped	22300	Gulf of St. Lawrence, Canada	14	42	1977	2007	30	No	Regular	0	1	Nearshore	Phocid	NA
Guadalupe Fur Seal	Arctocephalus townsendi	Pinniped	17000	Pacific - Guadalupe Island	10	30	1956	1993	37	Yes	Regular	1	1	Both	Otariid	NA
Harbour Porpoise	Phocoena phocoena	Cetacean	21250	North Sea	11.9	35.7	1950	2001	51	Yes	Regular	1	1	Nearshore	Odontocete	TRUE
Harbour Porpoise	Phocoena phocoena	Cetacean	31012	San Francisco - Russian River stock	11.9	35.7	1988	2002	14	No	Regular	1	1	Nearshore	Odontocete	TRUE
Harbour Porpoise	Phocoena phocoena	Cetacean	31013	Monterey Bay stock	11.9	35.7	1988	2002	14	No	Regular	1	1	Nearshore	Odontocete	TRUE
Harbour Porpoise	Phocoena phocoena	Cetacean	31014	Morro Bay stock	11.9	35.7	1988	2002	14	No	Regular	1	1	Nearshore	Odontocete	TRUE
Harbour Seal	Phoca vitulina	Pinniped	21001	England (Combined)	13.5	40.5	1988	2006	18	No	Regular	0	0	Nearshore	Phocid	NA
Harbour Seal	Phoca vitulina	Pinniped	21002	Eastern Scotland	13.5	40.5	1994	2006	12	No	Regular	1	1	Nearshore	Phocid	NA
Harbour Seal	Phoca vitulina	Pinniped	21007	The Wash, England	13.5	40.5	1968	2006	38	No	Regular	1	1	Nearshore	Phocid	NA
Harbour Seal	Phoca vitulina	Pinniped	21211	Wadden Sea	13.5	40.5	1900	2003	103	Yes	Regular	1	1	Nearshore	Phocid	NA
Harbour Seal	Phoca vitulina	Pinniped	21280	Northern Scotland	13.5	40.5	1994	2006	12	No	Regular	1	1	Nearshore	Phocid	NA
Harbour Seal	Phoca vitulina	Pinniped	22122	Grand Manan Island, New Brunswick	13.5	40.5	1986	1995	9	No	Regular	1	1	Nearshore	Phocid	NA
Harbour Seal	Phoca vitulina	Pinniped	31001	Oregon	13.5	40.5	1900	2004	104	Yes	Regular	1	1	Nearshore	Phocid	NA
Harbour Seal	Phoca vitulina	Pinniped	31002	Washington (Coast)	13.5	40.5	1900	1999	99	Yes	Regular	1	1	Nearshore	Phocid	NA
Harbour Seal	Phoca vitulina	Pinniped	31008	Washington (Inland)	13.5	40.5	1900	1999	99	Yes	Pup Count	1	1	Nearshore	Phocid	NA
Harp Seal	Pagophilus groenlandicus	Pinniped	20000	West Ice, Eastern Greenland	9.2	27.6	1983	2007	24	No	Regular	1	1	Both	Phocid	NA
Harp Seal	Pagophilus groenlandicus	Pinniped	21520	White Sea, Northwest Russia	9.2	27.6	1897	2001	104	Yes	Pup Count	1	1	Both	Phocid	NA
Harp Seal	Pagophilus groenlandicus	Pinniped	22000	Northwest Atlantic	9.2	27.6	1960	2005	45	Yes	Regular	1	1	Both	Phocid	NA
Hawaiian Monk Seal	Monachus schauinslandi	Pinniped	50000	Hawaiian Islands	15	45	1918	2006	88	Yes	Regular	1	1	Nearshore	Phocid	NA
Hooded Seal	Cystophora cristata	Pinniped	21000	Jan Mayen stock	10	30	1940	2001	61	Yes	Pup Count	0	0	Nearshore	Phocid	NA
Hooded Seal	Cystophora cristata	Pinniped	21400	Greenland Sea	10	30	1997	2007	10	Yes	Regular	1	1	Nearshore	Phocid	NA
Hooded Seal	Cystophora cristata	Pinniped	22000	NW Atlantic stock	10	30	1946	2005	59	Yes	Pup Count	1	0	Nearshore	Phocid	NA
Hooded Seal	Cystophora cristata	Pinniped	22130	NW Atlantic Front	10	30	1965	2005	40	Yes	Pup Count	0	1	Nearshore	Phocid	NA
Hooded Seal	Cystophora cristata	Pinniped	22301	Gulf of St Lawrence	10	30	1990	2005	15	No	Regular	0	1	Nearshore	Phocid	NA
Humpback Whale	Megaptera novaeangliae	Cetacean	12000	S Hemisphere	21.5	64.5	1924	2001	77	Yes	Regular	0	0	Nearshore	Mysticete	NA
Humpback Whale	Megaptera novaeangliae	Cetacean	20000	N Atlantic	21.5	64.5	1664	2001	337	Yes	Regular	1	1	Nearshore	Mysticete	NA
Humpback Whale	Megaptera novaeangliae	Cetacean	31007	US West Coast	21.5	64.5	1990	2005	15	No	Regular	0	0	Nearshore	Mysticete	NA
Humpback Whale	Megaptera novaeangliae	Cetacean	35000	N Pacific	21.5	64.5	1800	2005	205	Yes	Regular	1	1	Nearshore	Mysticete	NA
Humpback Whale	Megaptera novaeangliae	Cetacean	60016	Area I	21.5	64.5	1982.5	1997.5	15	No	Regular	0	1	Nearshore	Mysticete	NA
Humpback Whale	Megaptera novaeangliae	Cetacean	60017	Area II	21.5	64.5	1982.5	1997.5	15	No	Regular	0	1	Nearshore	Mysticete	NA
Humpback Whale	Megaptera novaeangliae	Cetacean	60018	Area III	21.5	64.5	1979.5	1993.5	14	No	Regular	0	1	Nearshore	Mysticete	NA
Humpback Whale	Megaptera novaeangliae	Cetacean	60019	Area IV	21.5	64.5	1978.5	2003.5	25	No	Regular	0	1	Nearshore	Mysticete	NA
Humpback Whale	Megaptera novaeangliae	Cetacean	60020	Area V	21.5	64.5	1980.5	2004.5	24	No	Regular	0	1	Nearshore	Mysticete	NA
Humpback Whale	Megaptera novaeangliae	Cetacean	60021	Area VI	21.5	64.5	1983.5	1998.5	15	No	Regular	0	1	Nearshore	Mysticete	NA
Humpback Whale	Megaptera novaeangliae	Cetacean	60022	Area I-VI	21.5	64.5	1980.5	1997.5	17	No	Regular	1	1	Nearshore	Mysticete	NA
Humpback Whale	Megaptera novaeangliae	Cetacean	60026	Breeding Stock A Feeding Grounds	21.5	64.5	1981.5	1997.5	16	No	Regular	0	0	Nearshore	Mysticete	NA
Humpback Whale	Megaptera novaeangliae	Cetacean	60027	Breeding Stock B Feeding Grounds	21.5	64.5	1980.5	1995.5	15	No	Regular	0	0	Nearshore	Mysticete	NA
Humpback Whale	Megaptera novaeangliae	Cetacean	60028	Breeding Stock C Feeding Grounds	21.5	64.5	1979.5	1993.5	14	No	Regular	0	0	Nearshore	Mysticete	NA
Humpback Whale	Megaptera novaeangliae	Cetacean	60029	Breeding Stock D Feeding Grounds	21.5	64.5	1978.5	1997.5	19	No	Regular	0	0	Nearshore	Mysticete	NA
Humpback Whale	Megaptera novaeangliae	Cetacean	60030	Breeding Stock E Feeding Grounds	21.5	64.5	1980.5	2000.5	20	No	Regular	0	0	Nearshore	Mysticete	NA
Humpback Whale	Megaptera novaeangliae	Cetacean	60031	Breeding Stock F Feeding Grounds	21.5	64.5	1982.5	1997.5	15	No	Regular	0	0	Nearshore	Mysticete	NA
Humpback Whale	Megaptera novaeangliae	Cetacean	60032	Breeding Stock G Feeding Grounds	21.5	64.5	1982.5	1996.5	14	No	Regular	0	0	Nearshore	Mysticete	NA
Killer Whale	Orcinus orca	Cetacean	31006	E North Pacific - N Residents	25.7	77.1	1960	2004	44	No	Regular	1	1	Nearshore	Odontocete	TRUE
Killer Whale	Orcinus orca	Cetacean	31007	E North Pacific - S Residents	25.7	77.1	1974	2007	33	No	Regular	1	1	Nearshore	Odontocete	TRUE
Killer Whale	Orcinus orca	Cetacean	60000	S Hemisphere	25.7	77.1	1953	2001	48	No	Regular	1	1	Nearshore	Odontocete	TRUE
Minke Whale (Common)	Balaenoptera acutorostrata	Cetacean	21000	NE Atlantic	22.1	66.3	1985	1998	13	No	Regular	1	1	Both	Mysticete	NA
Minke Whale (Antarctic)	Balaenoptera bonaerensis	Cetacean	60016	Area I	22.1	66.3	1982.5	1997.5	15	No	Regular	0	1	Both	Mysticete	NA
Minke Whale (Antarctic)	Balaenoptera bonaerensis	Cetacean	60017	Area II	22.1	66.3	1981.5	1997.5	16	No	Regular	0	1	Both	Mysticete	NA
Minke Whale (Antarctic)	Balaenoptera bonaerensis	Cetacean	60018	Area III	22.1	66.3	1979.5	1993.5	14	No	Regular	0	1	Both	Mysticete	NA
Minke Whale (Antarctic)	Balaenoptera bonaerensis	Cetacean	60019	Area IV	22.1	66.3	1978.5	2003.5	25	No	Regular	0	1	Both	Mysticete	NA
Minke Whale (Antarctic)	Balaenoptera bonaerensis	Cetacean	60020	Area V	22.1	66.3	1980.5	2004.5	24	No	Regular	0	1	Both	Mysticete	NA
Minke Whale (Antarctic)	Balaenoptera bonaerensis	Cetacean	60021	Area VI	22.1	66.3	1983.5	1998.5	15	No	Regular	0	1	Both	Mysticete	NA
Minke Whale (Antarctic)	Balaenoptera bonaerensis	Cetacean	60022	Areas I-VI	22.1	66.3	1980.5	1997.5	17	No	Regular	1	0	Both	Mysticete	NA
Narwhal	Monodon monoceros	Cetacean	22115	Hudson Bay	21.9	65.7	1977	2001	24	No	Regular	1	1	Both	Odontocete	FALSE
Narwhal	Monodon monoceros	Cetacean	22201	Baffin Bay (Canada)	21.9	65.7	1977	2001	24	No	Pup Count	1	1	Both	Odontocete	FALSE
New Zealand Sea Lion	Phocarctos hookeri	Pinniped	70007	Auckland Islands, NZ	10	30	1996	2007.5	11.5	No	Pup Count	1	0	Both	Otariid	NA
New Zealand Sea Lion	Phocarctos hookeri	Pinniped	70008	Sandy Bay, Enderby Is. (Auckland Is.s), NZ	10	30	1943	1995.5	52.5	Yes	Regular	0	1	Both	Otariid	NA
North Atlantic Right Whale	Eubalaena glacialis	Cetacean	22000	Northwest Atlantic	35.7	107.1	1630	2003	373	Yes	Regular	1	1	Nearshore	Mysticete	NA
Northern Elephant Seal	Mirounga angustirostris	Pinniped	10000	Global	5.6	16.8	1890	1991	101	Yes	Pup Count	0	0	Both	Phocid	NA
Northern Elephant Seal	Mirounga angustirostris	Pinniped	31009	Channel Islands, California	5.6	16.8	1958	2001	43	Yes	Pup Count	0	1	Both	Phocid	NA
Northern Elephant Seal	Mirounga angustirostris	Pinniped	31010	Central California	5.6	16.8	1958	2001	43	Yes	Pup Count	0	1	Both	Phocid	NA
Northern Elephant Seal	Mirounga angustirostris	Pinniped	31011	California (Total)	5.6	16.8	1958	1996	38	Yes	Pup Count	1	0	Both	Phocid	NA
Northern Elephant Seal	Mirounga angustirostris	Pinniped	31015	Mexico (Pacific)	5.6	16.8	1965	1991	26	Yes	Regular	1	0	Both	Phocid	NA
Northern Fur Seal	Callorhinus ursinus	Pinniped	10000	Global	15	45	1786	2001	215	Yes	Pup Count	0	0	Oceanic	Otariid	NA
Northern Fur Seal	Callorhinus ursinus	Pinniped	17500	Eastern Pacific Stock	15	45	1992	2006	14	No	Regular	1	0	Oceanic	Otariid	NA
Northern Fur Seal	Callorhinus ursinus	Pinniped	31003	Pribilof Islands, Alaska	15	45	1742	2006	264	Yes	Regular	0	1	Oceanic	Otariid	NA
Northern Fur Seal	Callorhinus ursinus	Pinniped	31004	San Miguel Island, California	15	45	1979	2005	26	No	Regular	0	1	Oceanic	Otariid	NA
Pantropical Spotted Dolphin	Stenella attenuata	Cetacean	17500	E Tropical Pacific - Offshore (Combined)	23.1	69.3	1959	2006	47	No	Regular	1	0	Oceanic	Odontocete	TRUE
Pantropical Spotted Dolphin	Stenella attenuata	Cetacean	17501	E Tropical Pacific - Coastal stock	23.1	69.3	1986	2006	20	No	Regular	1	1	Nearshore	Odontocete	TRUE
Pantropical Spotted Dolphin	Stenella attenuata	Cetacean	31000	E Tropical Pacific - N Offshore stock	23.1	69.3	1979	2006	27	No	Regular	0	1	Oceanic	Odontocete	TRUE
Pantropical Spotted Dolphin	Stenella attenuata	Cetacean	32400	Japanese waters	23.1	69.3	1970	2001	31	No	Regular	1	0	Oceanic	Odontocete	TRUE
Pantropical Spotted Dolphin	Stenella attenuata	Cetacean	52000	E Tropical Pacific- W/S stock	23.1	69.3	1986	2006	20	No	Regular	0	1	Oceanic	Odontocete	TRUE
Polar Bear	Ursus maritimus	Other	22113	Manitoba	15	45	1965	1997	32	No	Regular	1	1	Nearshore	Bear	NA
Polar Bear	Ursus maritimus	Other	22114	Ontario	15	45	1963	1996	33	No	Regular	1	1	Nearshore	Bear	NA
Polar Bear	Ursus maritimus	Other	22115	W Hudson Bay, Churchill & Cape Tatnam (MB)	15	45	1985	1995	10	No	Regular	0	0	Nearshore	Bear	NA
Ribbon Seal	Histriophoca fasciata	Pinniped	31100	Bering Sea	15	45	1958	2007	49	Yes	Regular	0	1	Both	Phocid	NA
Ribbon Seal	Histriophoca fasciata	Pinniped	31101	Bering Sea & Sea of Okhotsk	15	45	1930	2007	77	Yes	Regular	1	0	Both	Phocid	NA
Ribbon Seal	Histriophoca fasciata	Pinniped	31102	W Bering Sea	15	45	1963.5	1987	23.5	No	Regular	0	0	Both	Phocid	NA
Ribbon Seal	Histriophoca fasciata	Pinniped	31103	W Bering & Sea of Okhotsk	15	45	1969	1979	10	No	Regular	1	0	Both	Phocid	NA
Ribbon Seal	Histriophoca fasciata	Pinniped	32200	Sea of Okhotsk	15	45	1965	2007	42	No	Regular	0	1	Both	Phocid	NA
Ringed Seal	Pusa hispida	Pinniped	10000	Global	10	30	1903	2001	98	Yes	Regular	1	0	Nearshore	Phocid	NA
Ringed Seal	Pusa hispida	Pinniped	21100	Baltic Sea	10	30	1900	1996	96	Yes	Regular	0	1	Nearshore	Phocid	NA
Risso's Dolphin	Grampus griseus	Cetacean	17500	Eastern Tropical Pacific	19.6	58.8	1986	2006	20	No	Regular	1	1	Both	Odontocete	TRUE
Rough-toothed Dolphin	Steno bredanensis	Cetacean	17500	Eastern Tropical Pacific	20	60	1986	2006	20	No	Regular	1	1	Oceanic	Odontocete	TRUE
Sea Otter	Enhydra lutris	Other	30000	North Pacific	10	30	1742	1968	226	Yes	Regular	0	0	Nearshore	Otter	NA
Sea Otter	Enhydra lutris	Other	31002	Washington	10	30	1915	2007	92	Yes	Regular	1	1	Nearshore	Otter	NA
Sea Otter	Enhydra lutris	Other	31005	British Columbia	10	30	1850	2004	154	Yes	Regular	1	1	Nearshore	Otter	NA
Sea Otter	Enhydra lutris	Other	31011	California	10	30	1915	2008	93	Yes	Regular	1	1	Nearshore	Otter	NA
Sea Otter	Enhydra lutris	Other	31100	Bering Island, Russia	10	30	1960	1993	33	Yes	Regular	0	1	Nearshore	Otter	NA
Sea Otter	Enhydra lutris	Other	36001	Prince William Sound, Alaska	10	30	1911	2003	92	Yes	Regular	0	1	Nearshore	Otter	NA
Sea Otter	Enhydra lutris	Other	38000	Aleutian Archipelago	10	30	1742	2003	261	Yes	Regular	0	1	Nearshore	Otter	NA
Sea Otter	Enhydra lutris	Other	41000	Southeast Alaska	10	30	1911	2008	97	Yes	Regular	1	0	Nearshore	Otter	NA
Sei Whale	Balaenoptera borealis	Cetacean	10000	Global	23.3	69.9	1885	2001	116	Yes	Regular	1	0	Oceanic	Mysticete	NA
Sei Whale	Balaenoptera borealis	Cetacean	12000	Southern Hemisphere	23.3	69.9	1904	2001	97	Yes	Regular	1	1	Oceanic	Mysticete	NA
Sei Whale	Balaenoptera borealis	Cetacean	20000	North Atlantic	23.3	69.9	1885	2001	116	Yes	Regular	1	1	Oceanic	Mysticete	NA
Sei Whale	Balaenoptera borealis	Cetacean	30000	North Pacific	23.3	69.9	1904	2001	97	Yes	Regular	1	1	Oceanic	Mysticete	NA
Short-beaked Common Dolphin	Delphinus delphis	Cetacean	17500	E Tropical Pacific	14.8	44.4	1959	2006	47	Yes	Regular	1	1	Both	Odontocete	TRUE
Short-finned Pilot Whale	Globicephala macrorhynchus	Cetacean	32000	Japanese waters	23.5	70.5	1948	2001	53	No	Regular	1	1	Oceanic	Odontocete	TRUE
South African Fur Seal	Arctocephalus pusillus	Pinniped	41000	South Africa & Namibia	9.4	28.2	1900	1995	95	Yes	Pup Count	1	1	Nearshore	Otariid	NA
South African Fur Seal	Arctocephalus pusillus	Pinniped	92000	Southern Australia	9.4	28.2	1945	2002	57	Yes	Pup Count	1	1	Nearshore	Otariid	NA
South American Sea Lion	Otaria flavescens	Pinniped	42000	Northern Patagonia	7	21	1972	2001	29	Yes	Regular	1	1	Nearshore	Otariid	NA
Southern Elephant Seal	Mirounga leonina	Pinniped	10000	Global	10	30	1820	2001	181	Yes	Regular	1	0	Both	Phocid	NA
Southern Elephant Seal	Mirounga leonina	Pinniped	60003	Marion Island	10	30	1951	2001	50	Yes	Pup Count	0	1	Both	Phocid	NA
Southern Elephant Seal	Mirounga leonina	Pinniped	60004	Gough Island	11	33	1973	2001	28	Yes	Regular	0	1	Both	Phocid	NA
Southern Elephant Seal	Mirounga leonina	Pinniped	60005	Isles Crozet & Possession Island	10	30	1960	2001	41	Yes	Regular	0	1	Both	Phocid	NA
Southern Elephant Seal	Mirounga leonina	Pinniped	60006	Macquarie Island	10	30	1890	2001	111	Yes	Regular	0	1	Both	Phocid	NA
Southern Elephant Seal	Mirounga leonina	Pinniped	60007	South Georgia	10	30	1951	2001	50	Yes	Regular	0	1	Both	Phocid	NA
Southern Elephant Seal	Mirounga leonina	Pinniped	60008	Falkland Island	10	30	1960	2001	41	Yes	Regular	0	1	Both	Phocid	NA
Southern Elephant Seal	Mirounga leonina	Pinniped	60009	Kerguelen Isles	10	30	1956	2001	45	Yes	Regular	0	1	Both	Phocid	NA
Southern Elephant Seal	Mirounga leonina	Pinniped	60010	Heard Island	10	30	1949	2001	52	Yes	Regular	0	1	Both	Phocid	NA
Southern Elephant Seal	Mirounga leonina	Pinniped	60011	Peninsula Valdes	10	30	1951	2001	50	Yes	Regular	0	1	Both	Phocid	NA
Southern Elephant Seal	Mirounga leonina	Pinniped	60012	South Shetland Island	10	30	1960	2001	41	Yes	Regular	0	1	Both	Phocid	NA
Southern Elephant Seal	Mirounga leonina	Pinniped	60013	South Orkney Island	10	30	1960	2001	41	Yes	Regular	0	1	Both	Phocid	NA
Southern Right Whale	Eubalaena australis	Cetacean	12000	Southern Hemisphere	28.8	86.4	1770	1995	225	Yes	Regular	0	1	Nearshore	Mysticete	NA
Southern Right Whale	Eubalaena australis	Cetacean	12211	Argentina	28.8	86.4	1971	1990	19	No	Regular	1	0	Nearshore	Mysticete	NA
Southern Right Whale	Eubalaena australis	Cetacean	12212	Brazil	28.8	86.4	1987	2003	16	No	Regular	0	1	Nearshore	Mysticete	NA
Southern Right Whale	Eubalaena australis	Cetacean	12213	Uruguay	28.8	86.4	1975	2003	28	No	Pup Count (Calf)	0	1	Nearshore	Mysticete	NA
Southern Right Whale	Eubalaena australis	Cetacean	41000	South Africa	28.8	86.4	1979	2006	27	No	Regular	0	1	Nearshore	Mysticete	NA
Southern Right Whale	Eubalaena australis	Cetacean	70006	New Zealand	28.8	86.4	1827	1998	171	Yes	Regular	0	1	Nearshore	Mysticete	NA
Southern Right Whale	Eubalaena australis	Cetacean	91000	Southern Australia	28.8	86.4	1986	2008	22	No	Regular	0	1	Nearshore	Mysticete	NA
Sperm Whale	Physeter macrocephalus	Cetacean	10000	Global	31.9	95.7	1700	1999	299	Yes	Regular	1	0	Oceanic	Odontocete	FALSE
Sperm Whale	Physeter macrocephalus	Cetacean	12001	S hemisphere (S of 60 degrees S)	31.9	95.7	1981.5	1995	13.5	No	Regular	0	0	Oceanic	Odontocete	FALSE
Spinner Dolphin	Stenella longirostris	Cetacean	17000	Eastern Tropical Pacific - Whitebelly	13.7	41.1	1959	2006	47	Yes	Regular	1	1	Both	Odontocete	TRUE
Spinner Dolphin	Stenella longirostris	Cetacean	17500	Eastern Tropical Pacific - Eastern	13.7	41.1	1959	2006	47	Yes	Regular	1	1	Both	Odontocete	TRUE
Steller Sea Lion	Eumetopias jubatus	Pinniped	10000	Global	10	30	1912	2001	89	Yes	Regular	0	0	Nearshore	Otariid	NA
Steller Sea Lion	Eumetopias jubatus	Pinniped	31005	British Columbia	10	30	1913	2006	93	Yes	Regular	0	0	Nearshore	Otariid	NA
Steller Sea Lion	Eumetopias jubatus	Pinniped	36002	E Alaska (includes SE AK, BC, WA, OR, CA)	10	30	1912	2002	90	Yes	Regular	1	1	Nearshore	Otariid	NA
Steller Sea Lion	Eumetopias jubatus	Pinniped	36003	Western Alaska	10	30	1956	2007	51	Yes	Regular	1	1	Nearshore	Otariid	NA
Striped Dolphin	Stenella coeruleoalba	Cetacean	17500	Eastern Tropical Pacific	22.5	67.5	1986	2006	20	No	Pup Count	1	1	Oceanic	Odontocete	TRUE
Subantarctic Fur Seal	Arctocephalus tropicalis	Pinniped	60003	Marion Island	9.45	28.35	1952	2004	52	Yes	Regular	1	1	Both	Otariid	NA
Subantarctic Fur Seal	Arctocephalus tropicalis	Pinniped	60004	Gough Island	9.45	28.35	1892	1988	96	Yes	Regular	1	1	Both	Otariid	NA
Walrus	Odobenus rosmarus	Pinniped	31302	Chukchi Sea & Bering Sea	15	45	1869	2001	132	Yes	Regular	0	1	Nearshore	Odobenid	NA
Walrus	Odobenus rosmarus	Pinniped	35000	Alaska - Russia	15	45	1960	2000	40	No	Regular	1	0	Nearshore	Odobenid	NA
