# Supplementary material for: Recovery Trends in Marine Mammal Populations
Source: PLoS One. 2013 Oct 30;8(10):e77908. doi: 10.1371/journal.pone.0077908 (PMC3813518; doi:10.1371/journal.pone.0077908)
Supplement: Table S3 — Abundance trends for 127 marine mammal species listed by the IUCN (2008). Species Type = general species taxon – cetacean, pinniped or other (sirenian, otter or polar bear). Data? = whether or not population level data for the species is included in this study. IUCN Trend = species trend listed on the IUCN Red List of Threatened Species (2008). IUCN typically describes abundance trends on a species level, while this study examines population level trends. Note, IUCN does not have a “Non-Significant” category as in this study, but does have a “Stable” category not used in our results. (XLS) [file pone.0077908.s004.xls]

## Sheet: Sheet1
Table S3. Marine mammal abundance trends for 127 species listed by the IUCN (2008).
List of abbreviations used in table:
Species Type = general species taxon – cetacean, pinniped or other (sirenian, otter or polar bear)
Data? = whether or not population level data for the species is included in this study
IUCN Trend = species trend listed on the IUCN Red List of Threatened Species (2008)
IUCN typically describes abundance trends on a species level, while this study examines population level trends.
Note, IUCN does not have a “Non-significant” category as in this study, but does have a “Stable” category
not used in our results.
Species Common Name	Species Scientific Name	Species Type	Data?	IUCN Trend
Amazonian manatee	Trichechus inunguis	Other	NO	Decreasing
Andrews' beaked whale	Mesoplodon bowdoini	Cetacean	NO	Unknown
Antarctic fur seal	Arctocephalus gazella	Pinniped	YES	Increasing
Arnoux's beaked whale	Berardius arnuxii	Cetacean	NO	Unknown
Atlantic humpback dolphin	Sousa teuszii	Cetacean	NO	Decreasing
Atlantic spotted dolphin	Stenella frontalis	Cetacean	NO	Unknown
Atlantic white-sided dolphin	Lagenorhynchus acutus	Cetacean	NO	Unknown
Australian sea lion	Neophoca cinerea	Pinniped	NO	Decreasing
Australian snubfin dolphin	Orcaella heinsohni	Cetacean	NO	Unknown
Baiji	Lipotes vexillifer	Cetacean	NO	Unknown
Baikal seal	Pusa sibirica	Pinniped	NO	Stable
Baird's beaked whale	Berardius bairdii	Cetacean	NO	Unknown
Bearded seal	Erignathus barbatus	Pinniped	YES	Stable
Beluga whale	Delphinapterus leucas	Cetacean	YES	Unknown
Blainville's beaked whale	Mesoplodon densirostris	Cetacean	NO	Unknown
Blue whale	Balaenoptera musculus	Cetacean	YES	Increasing
Boto	Inia geoffrensis	Cetacean	NO	Unknown
Bowhead whale	Balaena mysticetus	Cetacean	YES	Increasing
Bryde's whale	Balaenoptera edeni	Cetacean	YES	Unknown
Burmeister's porpoise	Phocoena spinipinnis	Cetacean	NO	Unknown
California sea lion	Zalophus californianus	Pinniped	YES	Increasing
Caspian seal	Pusa caspica	Pinniped	NO	Decreasing
Chilean dolphin	Cephalorhynchus eutropia	Cetacean	NO	Decreasing
Clymene dolphin	Stenella clymene	Cetacean	NO	Unknown
Commerson's dolphin	Cephalorhynchus commersonii	Cetacean	NO	Unknown
Common bottlenose dolphin	Tursiops truncatus	Cetacean	YES	Unknown
Common minke whale	Balaenoptera acutorostrata	Cetacean	YES	Stable
Costero	Sotalia guianensis	Cetacean	NO	Unknown
Crabeater seal	Lobodon carcinophaga	Pinniped	NO	Unknown
Cuvier's beaked whale	Ziphius cavirostris	Cetacean	NO	Unknown
Dall's porpoise	Phocoenoides dalli	Cetacean	NO	Unknown
Dugong	Dugong dugon	Other	NO	Unknown
Dusky dolphin	Lagenorhynchus obscurus	Cetacean	NO	Unknown
Dwarf sperm whale	Kogia sima	Cetacean	NO	Unknown
False killer whale	Pseudorca crassidens	Cetacean	NO	Unknown
Fin whale	Balaenoptera physalus	Cetacean	YES	Unknown
Finless porpoise	Neophocaena phocaenoides	Cetacean	NO	Decreasing
Franciscana	Pontoporia blainvillei	Cetacean	NO	Decreasing
Fraser's dolphin	Lagenodelphis hosei	Cetacean	NO	Unknown
Galapagos fur seal	Arctocephalus galapogoensis	Pinniped	NO	Decreasing
Galapagos sea lion	Zalophus wollebaeki	Pinniped	NO	Decreasing
Gervais' beaked whale	Mesoplodon europaeus	Cetacean	NO	Unknown
Ginkgo-toothed beaked whale	Mesoplodon ginkgodens	Cetacean	NO	Unknown
Gray whale	Eschrichtius robustus	Cetacean	YES	Stable
Gray's beaked whale	Mesoplodon grayi	Cetacean	NO	Unknown
Grey seal	Halichoerus grypus	Pinniped	YES	Increasing
Guadalupe fur seal	Arctocephalus townsendi	Pinniped	YES	Increasing
Harbour porpoise	Phocoena phocoena	Cetacean	YES	Unknown
Harbour seal	Phoca vitulina	Pinniped	YES	Stable
Harp seal	Pagophilus groenlandicus	Pinniped	YES	Increasing
Hawaiian monk sea	Monachus schauinslandi	Pinniped	YES	Decreasing
Heaviside's dolphin	Cephalorhynchus heavisidii	Cetacean	NO	Unknown
Hector's beaked whale	Mesoplodon hectori	Cetacean	NO	Unknown
Hector's dolphin	Cephalorhynchus hectori	Cetacean	NO	Decreasing
Hooded seal	Cystophora cristata	Pinniped	YES	Decreasing
Hourglass dolphin	Lagenorhynchus cruciger	Cetacean	NO	Unknown
Hubbs' beaked whale	Mesoplodon carlhubbsi	Cetacean	NO	Unknown
Humpback whale	Megaptera novaeangliae	Cetacean	YES	Increasing
Indo-Pacific bottlenose dolphin	Tursiops aduncus	Cetacean	NO	Unknown
Indo-Pacific humpback dolphin	Sousa chinensis	Cetacean	NO	Decreasing
Irrawaddy dolphin	Orcaella brevirostris	Cetacean	NO	Decreasing
Juan Fernandez fur seal	Arctocephalus philippi	Pinniped	NO	Increasing
Killer whale	Orcinus orca	Cetacean	YES	Unknown
Leopard seal	Hydrurga leptonyx	Pinniped	NO	Unknown
Long-beaked common dolphin	Delphinus capensis	Cetacean	NO	Unknown
Long-finned pilot whale	Globicephala melas	Cetacean	NO	Unknown
Longman's beaked whale	Indopacetus pacificus	Cetacean	NO	Unknown
Marine Otter	Lontra felina	Other	NO	Decreasing
Mediterranean monk seal	Monachus monachus	Pinniped	NO	Decreasing
Melon-headed whale	Peponocephala electra	Cetacean	NO	Unknown
Minke whale (Antarctic)	Balaenoptera bonaerensis	Cetacean	YES	Unknown
Minke whale (Common)	Balaenoptera acutorostrata	Cetacean	YES	Stable
Narwhal	Monodon monoceros	Cetacean	YES	Unknown
New Zealand fur seal	Arctocephalus forsteri	Pinniped	NO	Increasing
New Zealand sea lion	Phocarctos hookeri	Cetacean	YES	Decreasing
North Atlantic right whale	Eubalaena glacialis	Cetacean	YES	Unknown
North Pacific right whale	Eubalaena japonica	Cetacean	NO	Unknown
Northern bottlenose whale	Hyperoodon ampullatus	Cetacean	NO	Unknown
Northern elephant seal	Mirounga angustirostris	Pinniped	YES	Increasing
Northern fur seal	Callorhinus ursinus	Pinniped	YES	Decreasing
Northern right whale dolphin	Lissodelphis borealis	Cetacean	NO	Unknown
Omura's whale	Balaenoptera omurai	Cetacean	NO	Unknown
Pacific white-sided dolphin	Lagenorhynchus oblquidens	Cetacean	NO	Unknown
Pantropical spotted dolphin	Stenella attenuata	Cetacean	YES	Unknown
Peale's dolphin	Lagenorhynchus australis	Cetacean	NO	Unknown
Perrin's beaked whale	Mesoplodon perrini	Cetacean	NO	Unknown
Polar bear	Ursus maritimus	Other	YES	Decreasing
Pygmy beaked whale	Mesoplodon peruvianus	Cetacean	NO	Unknown
Pygmy killer whale	Feresa attenuata	Cetacean	NO	Unknown
Pygmy right whale	Caperea marginata	Cetacean	NO	Unknown
Pygmy sperm whale	Kogia breviceps	Cetacean	NO	Unknown
Ribbon seal	Histriophoca fasciata	Pinniped	YES	Unknown
Ringed seal	Pusa hispida	Pinniped	YES	Unknown
Risso's dolphin	Grampus griseus	Cetacean	YES	Unknown
Ross seal	Ommatophoca rossii	Pinniped	NO	Unknown
Roughtoothed dolphin	Steno bredanensis	Cetacean	YES	Unknown
Sea otter	Enhydra lutris	Other	YES	Stable
Sei whale	Balaenoptera borealis	Cetacean	YES	Unknown
Shepherd's beaked whale	Tasmacetus shepherdi	Cetacean	NO	Unknown
Short-beaked common dolphin	Delphinus delphis	Cetacean	YES	Unknown
Short-finned pilot whale	Globicephala macrorhynchus	Cetacean	YES	Unknown
South African fur seal	Arctocephalus pusillus	Pinniped	YES	Increasing
South American fur seal	Arctocephalus australis	Pinniped	NO	Increasing
South American sea lion	Otaria flavescens	Pinniped	YES	Stable
South Asian river dolphin	Platanista gangetica	Cetacean	NO	Decreasing
Southern bottlenose whale	Hyperoodon planifrons	Cetacean	NO	Unknown
Southern elephant seal	Mirounga leonina	Pinniped	YES	Unknown
Southern right whale	Eubalaena australis	Cetacean	YES	Increasing
Southern right whale dolphin	Lissodelphis peronii	Cetacean	NO	Unknown
Sowerby's beaked whale	Mesoplodon bidens	Cetacean	NO	Unknown
Spade-toothed beaked whale	Mesoplodon traversii	Cetacean	NO	Unknown
Spectacled porpoise	Phocoena dioptrica	Cetacean	NO	Unknown
Sperm whale	Physeter macrocephalus	Cetacean	YES	Unknown
Spinner dolphin	Stenella longirostris	Cetacean	YES	Unknown
Spotted seal	Phoca largha	Pinniped	NO	Unknown
Stejneger's beaked whale	Mesoplodon stejnegeri	Cetacean	NO	Unknown
Steller sea lion	Eumetopias jubatus	Pinniped	YES	Decreasing
Strap-toothed beaked whale	Mesoplodon layardii	Cetacean	NO	Unknown
Striped dolphin	Stenella coeruleoalba	Cetacean	YES	Unknown
Subantarctic fur seal	Arctocephalus tropicalis	Pinniped	YES	Increasing
True's beaked whale	Mesoplodon mirus	Cetacean	NO	Unknown
Tucuxi	Sotalia fluviatilis	Cetacean	NO	Unknown
Vaquita	Phocoena sinus	Cetacean	NO	Decreasing
Walrus	Odobenus rosmarus	Pinniped	YES	Unknown
Weddell seal	Trichechus manatus	Pinniped	NO	Unknown
West African manatee	Trichechus senegalensis	Other	NO	Unknown
West Indian Manatee	Trichechus manatus	Other	YES	Decreasing
White-beaked dolphin	Lagenorhynchus albirostris	Cetacean	NO	Unknown
