# Supplementary material for: Recovery Trends in Marine Mammal Populations
Source: PLoS One. 2013 Oct 30;8(10):e77908. doi: 10.1371/journal.pone.0077908 (PMC3813518; doi:10.1371/journal.pone.0077908)
Supplement: Table S4 — Historical population declines and recent recoveries with respect to historical level. For populations (n = 47) with historical, minimum and recent abundance estimates. Decline and recovery percentages are mean values for populations where more than one historical estimate is present. In some cases, recent abundance values are higher than historical population estimates, leading to recovery values of greater than 100%. (XLS) [file pone.0077908.s005.xls]

## Sheet: Sheet1
Table S4. Historical populations declines and recent recoveries with respect to historical
level.
Decline and recovery percentages are mean values for populations where more than one historical estimate is
present. In some cases, recent abundance values are higher than historical population estimates, leading to
recovery values of greater than 100%.
Species Common Name	Species Scientific Name	Species Type	Population Area ID	Population Area Description	Percent Decline (Mean)	Percent Recovery (Mean)
Beluga Whale	Arctocephalus pusillus	Cetacean	11001	Cumberland Sound (SE Baffin Is.)	90.3	30.94
Blue Whale	Balaenoptera musculus	Cetacean	12000	S Hemisphere	99.7248	0.360856
Blue Whale	Balaenoptera musculus	Cetacean	30000	N Pacific	72.6496	54.359
Bowhead Whale	Balaena mysticetus	Cetacean	22200	Davis Strait	97.7953	3.08664
Bowhead Whale	Balaena mysticetus	Cetacean	31304	Western Arctic	88.024	63.1437
Bryde's Whale	Balaenoptera edeni	Cetacean	12000	S Hemisphere	5.41977	97.0244
Bryde's Whale	Balaenoptera edeni	Cetacean	32000	Western North Pacific	32.4844	93.4579
Fin Whale	Balaenoptera physalus	Cetacean	20000	North Atlantic	64.9441	62.6797
Fin Whale	Balaenoptera physalus	Cetacean	30000	N Pacific	74.2248	47.4419
Gray Whale	Eschrichtius robustus	Cetacean	31000	Northeast Pacific	92.4344	18.8568
Grey Seal	Halichoerus grypus	Pinniped	21100	Baltic Sea	97.8261	10.4809
Harbour Seal	Phoca vitulina	Pinniped	21211	Wadden Sea	92.2078	38.961
Harbour Seal	Phoca vitulina	Pinniped	31001	Oregon	93.4296	108.668
Harbour Seal	Phoca vitulina	Pinniped	31002	Washington (Coast)	91.1132	91.1395
Harbour Seal	Phoca vitulina	Pinniped	31008	Washington (Inland)	87.8314	78.5689
Harp Seal	Pagophilus groenlandicus	Pinniped	20000	West Ice, Eastern Greenland	38.118	120.606
Harp Seal	Pagophilus groenlandicus	Pinniped	21520	White Sea, Northwest Russia	78.4908	39.9713
Harp Seal	Pagophilus groenlandicus	Pinniped	22000	Northwest Atlantic	70.7198	83.4751
Hooded Seal	Cystophora cristata	Pinniped	21000	Jan Mayen stock	82.906	34.4444
Hooded Seal	Cystophora cristata	Pinniped	22000	NW Atlantic stock	46.458	97.7759
Humpback Whale	Megaptera novaeangliae	Cetacean	12000	S Hemisphere	91.4573	11.3065
Humpback Whale	Megaptera novaeangliae	Cetacean	20000	N Atlantic	91.7078	97.9275
Humpback Whale	Megaptera novaeangliae	Cetacean	35000	N Pacific	92.3606	116.467
Killer Whale	Orcinus orca	Cetacean	60000	S Hemisphere	6.09848	97.3485
Narwhal	Monodon monoceros	Cetacean	22115	Hudson Bay	87.0952	34.0952
Narwhal	Monodon monoceros	Cetacean	22201	Baffin Bay (Canada)	28.4104	89.5833
North Atlantic Right Whale	Eubalaena glacialis	Cetacean	22000	Northwest Atlantic	90	32.5
Northern Fur Seal	Callorhinus ursinus	Pinniped	31003	Pribilof Islands, Alaska	92	27.12
Pantropical Spotted Dolphin	Stenella attenuata	Cetacean	17500	E Tropical Pacific - Offshore (Combined)	76.9555	23.2038
Pantropical Spotted Dolphin	Stenella attenuata	Cetacean	32400	Japanese waters	3.7222	98.6813
Ribbon Seal	Histriophoca fasciata	Pinniped	10000	Global	52.4752	99.2079
Ringed Seal	Pusa hispida	Pinniped	21100	Baltic Sea	98	2.2
Sea Otter	Enhydra lutris	Other	30000	North Pacific	95.8667	62
Sei Whale	Balaenoptera borealis	Cetacean	12000	Southern Hemisphere	94.1808	16.4072
Sei Whale	Balaenoptera borealis	Cetacean	20000	North Atlantic	62.2642	65.9434
Sei Whale	Balaenoptera borealis	Cetacean	30000	North Pacific	80.9006	28.2456
South African Fur Seal	Arctocephalus pusillus	Pinniped	41000	South Africa & Namibia	94.31	100.575
South African Fur Seal	Arctocephalus pusillus	Pinniped	92000	Southern Australia	88.8571	25.7121
Short-beaked Common Dolphin	Delphinus delphis	Cetacean	17500	E Tropical Pacific	83.5646	95.0518
Short-finned Pilot Whale	Globicephala macrorhynchus	Cetacean	32000	Japanese waters	4.95035	96.9858
Southern Elephant Seal	Mirounga leonina	Pinniped	10000	Global	10.2123	100.067
Southern Right Whale	Eubalaena australis	Cetacean	70006	New Zealand	99.663	3.46667
Spinner Dolphin	Stenella longirostris	Cetacean	17000	Eastern Tropical Pacific - Whitebelly	29.222	139.438
Spinner Dolphin	Stenella longirostris	Cetacean	17500	Eastern Tropical Pacific - Eastern	81.4791	69.5601
Steller Sea Lion	Eumetopias jubatus	Pinniped	36002	E Alaska (includes SE AK, BC, WA, OR, CA)	53.8909	82.8394
Steller Sea Lion	Eumetopias jubatus	Pinniped	36003	Western Alaska	89.5881	15.1784
Walrus	Odobenus rosmarus	Pinniped	31302	Chukchi Sea & Bering Sea	81.1321	68.3019
