# Supplementary material for: Recovery Trends in Marine Mammal Populations
Source: PLoS One. 2013 Oct 30;8(10):e77908. doi: 10.1371/journal.pone.0077908 (PMC3813518; doi:10.1371/journal.pone.0077908)
Supplement: Table S5 — Results from scaled robust log-linear and robust linear regressions for marine mammal populations (n = 198). The regressions were weighted by Abundance Confidence ID (ACID) over three generation times. Duplicate pup count/regular populations included in blue text. These will not be used in further analyses, resulting in 182 remaining populations (out of 198). Species Type = general species taxon (cetacean, pinniped or other (sirenian, otter or polar bear)). N, S, E, W = North, South, East, West. Include Small/Large Area = was the population included if the smallest or largest non-nested populations were considered for the species. Regression & Data Type = log lmRob or lmRob and Regular (i.e. non-pup count data) or Pup Count (i.e. only pup count data). Coefficient or slope = the scaled rate of population growth (i.e. change in abundance over time). SE = standard error. CI95 = 95% confidence interval. tval = t-value. pval = p-value. Increasing_Sig = significantly increasing abundance trend. Increasing_NS = non-significant increasing abundance trend. Decreasing_Sig = significantly decreasing abundance trend. Decreasing_NS = non-significant decreasing abundance trend. NA indicates a lack of sufficient data over the three-generation time period necessary to perform a robust regression analysis. Dominant Habitat = dominant habitat type. Sub-type = sub-type of marine mammal within species type. Dolphin or Porpoise? = whether the population is a type of a dolphin or porpoise. (XLS) [file pone.0077908.s006.xls]

## Sheet: log lmRob results
Table S5. Results from scaled robust log-linear and robust linear regressions for marine
mammal populations (n=198).
Duplicate pup count/regular populations included in blue text. These will not be used in further analyses,
resulting in 182 remaining populations (out of 198).
List of abbreviations used in table:
Species Type = general species taxon (cetacean, pinniped or other (sirenian, otter or polar bear))
N, S, E, W = North, South, East, West
Include Small/Large Area = was the population included if the smallest or largest non-nested populations
were considered for the species
Regression & Data Type =log lmRob or lmRob and Regular (i.e. non-pup count data) or Pup Count
(i.e. only pup count data)
Coefficient or slope = the scaled rate of population growth (i.e. change in abundance over time)
SE = standard error
CI95 = 95% confidence interval
tval = t-value
pval = p-value
Increasing_Sig = significantly increasing abundance trend
Increasing_NS = non-significant increasing abundance trend
Decreasing_Sig = significantly decreasing abundance trend
Decreasing_NS = non-significant decreasing abundance trend
NA = lack of sufficient data over the three-generation time period necessary to perform a robust
regression analysis.
Dominant Habitat = dominant habitat type
Sub-type = sub-type of marine mammal within species type
Dolphin or Porpoise? = whether the population is a type of a dolphin or porpoise
Species Common Name	Species Scientific Name	Species Type	Population Area ID	Population Area Description	Include_Large Area	Include_Small Area	Regression and Data Type	Coefficient (Slope)	SE	tval	pval	CI95_Lower	CI95_Upper	R-squared	square root R-squared	Intercept	Increasing_Sig	Increasing_NS	Decreasing_Sig	Decreasing_NS	Unknown	Dominant Habitat	Sub-type	Dolphin or Porpoise?
Antarctic Fur Seal	Arctocephalus gazella	Pinniped	60000	Antarctica	1	1	lmRob (Regular)	1.07209	0.0424583	25.2503	0.000136214	0.988868	1.1553	0.727363	0.852856	0.0582102	TRUE	FALSE	FALSE	FALSE	FALSE	Both	Otariid	NA
Antarctic Fur Seal	Arctocephalus gazella	Pinniped	60000	Antarctica	1	1	log lmRob (Regular)	0.898407	0.112759	7.96748	0.00412489	0.677399	1.11942	0.908477	0.953141	-0.0519094	TRUE	FALSE	FALSE	FALSE	FALSE	Both	Otariid	NA
Bearded Seal	Erignathus barbatus	Pinniped	31302	Bering Sea & Chukchi Sea	1	1	lmRob (Regular)	NA	NA	NA	NA	NA	NA	NA	NA	NA	FALSE	FALSE	FALSE	FALSE	TRUE	Nearshore	Phocid	NA
Bearded Seal	Erignathus barbatus	Pinniped	31302	Bering Sea & Chukchi Sea	1	1	log lmRob (Regular)	NA	NA	NA	NA	NA	NA	NA	NA	NA	FALSE	FALSE	FALSE	FALSE	TRUE	Nearshore	Phocid	NA
Beluga Whale	Delphinapterus leucas	Cetacean	10000	Global	1	0	lmRob (Regular)	NA	NA	NA	NA	NA	NA	NA	NA	NA	FALSE	FALSE	FALSE	FALSE	TRUE	Nearshore	Odontocete	FALSE
Beluga Whale	Delphinapterus leucas	Cetacean	10000	Global	1	0	log lmRob (Regular)	NA	NA	NA	NA	NA	NA	NA	NA	NA	FALSE	FALSE	FALSE	FALSE	TRUE	Nearshore	Odontocete	FALSE
Beluga Whale	Delphinapterus leucas	Cetacean	11001	Cumberland Sound (SE Baffin Is.)	0	1	lmRob (Regular)	-0.409299	0.0849409	-4.81864	0.0170275	-0.575783	-0.242815	0.47871	0.691889	-0.597234	FALSE	FALSE	TRUE	FALSE	FALSE	Nearshore	Odontocete	FALSE
Beluga Whale	Delphinapterus leucas	Cetacean	11001	Cumberland Sound (SE Baffin Is.)	0	1	log lmRob (Regular)	-0.632482	0.1038	-6.09329	0.0088783	-0.83593	-0.429035	0.505403	0.710917	-0.668188	FALSE	FALSE	TRUE	FALSE	FALSE	Nearshore	Odontocete	FALSE
Beluga Whale	Delphinapterus leucas	Cetacean	11500	E High Arctic - Baffin Bay	0	1	lmRob (Regular)	0.0789813	0.728943	0.108351	0.923608	-1.34975	1.50771	0.00970147	0.098496	-0.0600735	FALSE	TRUE	FALSE	FALSE	FALSE	Nearshore	Odontocete	FALSE
Beluga Whale	Delphinapterus leucas	Cetacean	11500	E High Arctic - Baffin Bay	0	1	log lmRob (Regular)	-0.202605	0.703084	-0.288166	0.800338	-1.58065	1.17544	0.0472064	0.21727	-0.117289	FALSE	FALSE	FALSE	TRUE	FALSE	Nearshore	Odontocete	FALSE
Beluga Whale	Delphinapterus leucas	Cetacean	22112	E Hudson Bay	0	1	lmRob (Regular)	-0.463454	1.29236	-0.358609	0.732168	-2.99649	2.06958	0.224855	0.474189	0.117157	FALSE	FALSE	FALSE	TRUE	FALSE	Nearshore	Odontocete	FALSE
Beluga Whale	Delphinapterus leucas	Cetacean	22112	E Hudson Bay	0	1	log lmRob (Regular)	-0.348101	0.403878	-0.861896	0.42185	-1.1397	0.4435	0.12692	0.356258	0.104511	FALSE	FALSE	FALSE	TRUE	FALSE	Nearshore	Odontocete	FALSE
Beluga Whale	Delphinapterus leucas	Cetacean	22119	James Bay	0	1	lmRob (Regular)	1.18488	0.267889	4.42302	0.0214614	0.659816	1.70994	0.164919	0.406103	0.280709	TRUE	FALSE	FALSE	FALSE	FALSE	Nearshore	Odontocete	FALSE
Beluga Whale	Delphinapterus leucas	Cetacean	22119	James Bay	0	1	log lmRob (Regular)	0.586318	135.256	0.00433488	0.996813	-264.515	265.688	0.292151	0.54051	0.122488	FALSE	TRUE	FALSE	FALSE	FALSE	Nearshore	Odontocete	FALSE
Beluga Whale	Delphinapterus leucas	Cetacean	36004	Cook Inlet, Alaska	0	1	lmRob (Regular)	-0.726824	0.308684	-2.35459	0.0364076	-1.33184	-0.121804	0.440565	0.663751	-0.0421167	FALSE	FALSE	FALSE	TRUE	FALSE	Nearshore	Odontocete	FALSE
Beluga Whale	Delphinapterus leucas	Cetacean	36004	Cook Inlet, Alaska	0	1	log lmRob (Regular)	-0.753604	0.194206	-3.88044	0.00218612	-1.13425	-0.372961	0.577392	0.759863	-0.0334943	FALSE	FALSE	TRUE	FALSE	FALSE	Nearshore	Odontocete	FALSE
Beluga Whale	Delphinapterus leucas	Cetacean	36005	Bristol Bay, Alaska	0	1	lmRob (Regular)	0.918498	0.236211	3.88845	0.0602244	0.455523	1.38147	0.889154	0.94295	-0.103721	TRUE	FALSE	FALSE	FALSE	FALSE	Nearshore	Odontocete	FALSE
Beluga Whale	Delphinapterus leucas	Cetacean	36005	Bristol Bay, Alaska	0	1	log lmRob (Regular)	0.977142	0.114429	8.53927	0.013438	0.752861	1.20142	0.922124	0.960273	-0.0116291	TRUE	FALSE	FALSE	FALSE	FALSE	Nearshore	Odontocete	FALSE
Blue Whale	Balaenoptera musculus	Cetacean	12000	S Hemisphere	0	0	lmRob (Regular)	0.674575	0.467322	1.44349	0.385698	-0.241376	1.59053	0.675894	0.822128	-0.223216	FALSE	TRUE	FALSE	FALSE	FALSE	Oceanic	Mysticete	NA
Blue Whale	Balaenoptera musculus	Cetacean	12000	S Hemisphere	0	0	log lmRob (Regular)	0.695214	0.454022	1.53123	0.368303	-0.19467	1.5851	0.700916	0.837207	-0.216863	FALSE	TRUE	FALSE	FALSE	FALSE	Oceanic	Mysticete	NA
Blue Whale	Balaenoptera musculus	Cetacean	20000	N Atlantic	1	1	lmRob (Regular)	NA	NA	NA	NA	NA	NA	NA	NA	NA	FALSE	FALSE	FALSE	FALSE	TRUE	Oceanic	Mysticete	NA
Blue Whale	Balaenoptera musculus	Cetacean	20000	N Atlantic	1	1	log lmRob (Regular)	NA	NA	NA	NA	NA	NA	NA	NA	NA	FALSE	FALSE	FALSE	FALSE	TRUE	Oceanic	Mysticete	NA
Blue Whale	Balaenoptera musculus	Cetacean	30000	N Pacific	1	1	lmRob (Regular)	1.26023	0.486541	2.59019	0.122302	0.306613	2.21385	0.826962	0.909375	-0.0753949	TRUE	FALSE	FALSE	FALSE	FALSE	Oceanic	Mysticete	NA
Blue Whale	Balaenoptera musculus	Cetacean	30000	N Pacific	1	1	log lmRob (Regular)	1.21659	0.406422	2.99341	0.095828	0.420002	2.01318	0.841482	0.917323	-0.0725199	TRUE	FALSE	FALSE	FALSE	FALSE	Oceanic	Mysticete	NA
Blue Whale	Balaenoptera musculus	Cetacean	60000	Antarctica	0	0	lmRob (Regular)	0.0255771	0.00557609	4.58692	0.0101303	0.014648	0.0365062	0.805006	0.897221	-0.418122	TRUE	FALSE	FALSE	FALSE	FALSE	Oceanic	Mysticete	NA
Blue Whale	Balaenoptera musculus	Cetacean	60000	Antarctica	0	0	log lmRob (Regular)	1.07022	0.142635	7.50322	0.00168813	0.790656	1.34978	0.679619	0.82439	-0.80701	TRUE	FALSE	FALSE	FALSE	FALSE	Oceanic	Mysticete	NA
Blue Whale	Balaenoptera musculus	Cetacean	60016	Area 1	0	1	lmRob (Regular)	0.374255	0.927326	0.403585	0.755797	-1.4433	2.19181	0.140066	0.374255	-3.66e-15	FALSE	TRUE	FALSE	FALSE	FALSE	Oceanic	Mysticete	NA
Blue Whale	Balaenoptera musculus	Cetacean	60016	Area I	0	1	log lmRob (Regular)	0.602524	0.798101	0.754948	0.588323	-0.961753	2.1668	0.363036	0.602524	-6.28e-15	FALSE	TRUE	FALSE	FALSE	FALSE	Oceanic	Mysticete	NA
Blue Whale	Balaenoptera musculus	Cetacean	60017	Area 2	0	1	lmRob (Regular)	0.867709	0.497073	1.74564	0.331184	-0.106555	1.84197	0.752918	0.867709	7.45e-15	FALSE	TRUE	FALSE	FALSE	FALSE	Oceanic	Mysticete	NA
Blue Whale	Balaenoptera musculus	Cetacean	60017	Area II	0	1	log lmRob (Regular)	0.71534	0.698777	1.0237	0.492544	-0.654262	2.08494	0.511711	0.71534	6.15e-15	FALSE	TRUE	FALSE	FALSE	FALSE	Oceanic	Mysticete	NA
Blue Whale	Balaenoptera musculus	Cetacean	60018	Area 3	0	1	lmRob (Regular)	0.153722	4.35346	0.0353102	0.972978	-8.37907	8.68651	0.00870956	0.093325	-0.246472	FALSE	TRUE	FALSE	FALSE	FALSE	Oceanic	Mysticete	NA
Blue Whale	Balaenoptera musculus	Cetacean	60018	Area II	0	1	log lmRob (Regular)	1.29435	0.247501	5.22968	0.0019578	0.809247	1.77945	-0.0258843	0.160886	-0.0805583	TRUE	FALSE	FALSE	FALSE	FALSE	Oceanic	Mysticete	NA
Blue Whale	Balaenoptera musculus	Cetacean	60019	Area 4	0	1	lmRob (Regular)	0.615791	0.642646	0.958211	0.362988	-0.643796	1.87538	0.256391	0.506351	-0.076399	FALSE	TRUE	FALSE	FALSE	FALSE	Oceanic	Mysticete	NA
Blue Whale	Balaenoptera musculus	Cetacean	60019	Area IV	0	1	log lmRob (Regular)	0.263769	0.13248	1.99101	0.0776698	0.00410857	0.52343	0.41692	0.645693	0.305604	TRUE	FALSE	FALSE	FALSE	FALSE	Oceanic	Mysticete	NA
Blue Whale	Balaenoptera musculus	Cetacean	60020	Area 5	0	1	lmRob (Regular)	0.19416	0.253175	0.766903	0.460861	-0.302062	0.690382	0.0417487	0.204325	-0.187149	FALSE	TRUE	FALSE	FALSE	FALSE	Oceanic	Mysticete	NA
Blue Whale	Balaenoptera musculus	Cetacean	60020	Area V	0	1	log lmRob (Regular)	0.327168	0.172101	1.90103	0.0864756	-0.010149	0.664485	0.17044	0.412843	0.316911	FALSE	TRUE	FALSE	FALSE	FALSE	Oceanic	Mysticete	NA
Blue Whale	Balaenoptera musculus	Cetacean	60021	Area 6	0	1	lmRob (Regular)	0.00774634	3.77504	0.00205199	0.998461	-7.39134	7.40683	-0.0121478	0.110217	-0.272881	FALSE	TRUE	FALSE	FALSE	FALSE	Oceanic	Mysticete	NA
Blue Whale	Balaenoptera musculus	Cetacean	60021	Area VI	0	1	log lmRob (Regular)	0.0859029	0.453692	0.189342	0.859044	-0.803333	0.975139	0.0123407	0.111089	0.0380064	FALSE	TRUE	FALSE	FALSE	FALSE	Oceanic	Mysticete	NA
Blue Whale	Balaenoptera musculus	Cetacean	60022	Area 1-6	1	1	lmRob (Regular)	0.932115	0.362162	2.57375	0.235923	0.222278	1.64195	0.868839	0.932115	-9.5e-17	TRUE	FALSE	FALSE	FALSE	FALSE	Oceanic	Mysticete	NA
Blue Whale	Balaenoptera musculus	Cetacean	60022	Area I-VI	1	1	log lmRob (Regular)	0.949197	0.314682	3.01637	0.203796	0.33242	1.56597	0.909014	0.953422	1.6e-17	TRUE	FALSE	FALSE	FALSE	FALSE	Oceanic	Mysticete	NA
Bowhead Whale	Balaena mysticetus	Cetacean	11000	Arctic Basin	0	0	lmRob (Regular)	NA	NA	NA	NA	NA	NA	NA	NA	NA	FALSE	FALSE	FALSE	FALSE	TRUE	Nearshore	Mysticete	NA
Bowhead Whale	Balaena mysticetus	Cetacean	11000	Arctic Basin	0	0	log lmRob (Regular)	NA	NA	NA	NA	NA	NA	NA	NA	NA	FALSE	FALSE	FALSE	FALSE	TRUE	Nearshore	Mysticete	NA
Bowhead Whale	Balaena mysticetus	Cetacean	22200	Davis Strait	1	1	lmRob (Regular)	NA	NA	NA	NA	NA	NA	NA	NA	NA	FALSE	FALSE	FALSE	FALSE	TRUE	Nearshore	Mysticete	NA
Bowhead Whale	Balaena mysticetus	Cetacean	22200	Davis Strait	1	1	log lmRob (Regular)	NA	NA	NA	NA	NA	NA	NA	NA	NA	FALSE	FALSE	FALSE	FALSE	TRUE	Nearshore	Mysticete	NA
Bowhead Whale	Balaena mysticetus	Cetacean	31304	W Arctic	1	1	lmRob (Regular)	0.885911	0.366721	2.41577	0.0325682	0.167139	1.60468	0.519237	0.720581	-4.48e-05	TRUE	FALSE	FALSE	FALSE	FALSE	Nearshore	Mysticete	NA
Bowhead Whale	Balaena mysticetus	Cetacean	31304	W Arctic	1	1	log lmRob (Regular)	0.89384	0.167249	5.34438	0.000175202	0.566033	1.22165	0.652585	0.807827	0.0212303	TRUE	FALSE	FALSE	FALSE	FALSE	Nearshore	Mysticete	NA
Brydes Whale	Balaenoptera edeni	Cetacean	12000	S Hemisphere	1	1	lmRob (Regular)	NA	NA	NA	NA	NA	NA	NA	NA	NA	FALSE	FALSE	FALSE	FALSE	TRUE	Both	Mysticete	NA
Brydes Whale	Balaenoptera edeni	Cetacean	12000	S Hemisphere	1	1	log lmRob (Regular)	NA	NA	NA	NA	NA	NA	NA	NA	NA	FALSE	FALSE	FALSE	FALSE	TRUE	Both	Mysticete	NA
Brydes Whale	Balaenoptera edeni	Cetacean	32000	NW Pacific	1	1	lmRob (Regular)	0.0169071	0.508766	0.0332316	0.975577	-0.980274	1.01409	0.179405	0.423563	0.302709	FALSE	TRUE	FALSE	FALSE	FALSE	Both	Mysticete	NA
Brydes Whale	Balaenoptera edeni	Cetacean	32000	NW Pacific	1	1	log lmRob (Regular)	0.0362516	0.510616	0.0709957	0.947869	-0.964557	1.03706	0.201587	0.448985	0.317386	FALSE	TRUE	FALSE	FALSE	FALSE	Both	Mysticete	NA
California Sea Lion	Zalophus californianus	Pinniped	10000	Global	0	0	lmRob (Regular)	-0.800426	0.466433	-1.71606	0.335897	-1.71463	0.113783	0.751982	0.867169	-0.165179	FALSE	FALSE	FALSE	TRUE	FALSE	Nearshore	Otariid	NA
California Sea Lion	Zalophus californianus	Pinniped	10000	Global	0	0	log lmRob (Regular)	-0.801579	0.465325	-1.72262	0.33484	-1.71362	0.110459	0.753358	0.867962	-0.164787	FALSE	FALSE	FALSE	TRUE	FALSE	Nearshore	Otariid	NA
California Sea Lion	Zalophus californianus	Pinniped	31000	NE Pacific (California)	0	0	lmRob (Pup Count)	0.935314	0.0734128	12.7405	2.09e-13	0.791425	1.0792	0.669362	0.818146	0.0558594	TRUE	FALSE	FALSE	FALSE	FALSE	Nearshore	Otariid	NA
California Sea Lion	Zalophus californianus	Pinniped	31000	NE Pacific (California)	0	0	log lmRob (Pup Count)	0.950356	0.0742564	12.7983	1.87e-13	0.804814	1.0959	0.743812	0.862445	0.0562643	TRUE	FALSE	FALSE	FALSE	FALSE	Nearshore	Otariid	NA
California Sea Lion	Zalophus californianus	Pinniped	31000	NE Pacific (California)	1	1	lmRob (Regular)	0.0399982	0.581947	0.0687317	0.956313	-1.10062	1.18061	0.365648	0.604689	-0.433447	FALSE	TRUE	FALSE	FALSE	FALSE	Nearshore	Otariid	NA
California Sea Lion	Zalophus californianus	Pinniped	31000	NE Pacific (California)	1	1	log lmRob (Regular)	0.0109013	0.590533	0.01846	0.988249	-1.14654	1.16835	0.355323	0.59609	-0.439842	FALSE	TRUE	FALSE	FALSE	FALSE	Nearshore	Otariid	NA
Common Bottlenose Dolphin	Tursiops truncatus	Cetacean	17500	E Tropical Pacific	1	1	lmRob (Regular)	0.164877	0.0776284	2.12392	0.0664184	0.0127251	0.317028	0.623447	0.789587	-0.333137	TRUE	FALSE	FALSE	FALSE	FALSE	Nearshore	Odontocete	TRUE
Common Bottlenose Dolphin	Tursiops truncatus	Cetacean	17500	E Tropical Pacific	1	1	log lmRob (Regular)	0.474959	0.128628	3.6925	0.00610815	0.222848	0.72707	0.549531	0.741304	-0.338095	TRUE	FALSE	FALSE	FALSE	FALSE	Nearshore	Odontocete	TRUE
Fin_whale	Balaenoptera physalus	Cetacean	12000	S Hemisphere	0	0	lmRob (Regular)	NA	NA	NA	NA	NA	NA	NA	NA	NA	FALSE	FALSE	FALSE	FALSE	TRUE	Oceanic	Mysticete	NA
Fin_whale	Balaenoptera physalus	Cetacean	12000	S Hemisphere	0	0	log lmRob (Regular)	NA	NA	NA	NA	NA	NA	NA	NA	NA	FALSE	FALSE	FALSE	FALSE	TRUE	Oceanic	Mysticete	NA
Fin_whale	Balaenoptera physalus	Cetacean	20000	N Atlantic	1	1	lmRob (Regular)	0.856435	0.396318	2.16098	0.275916	0.0796525	1.63322	0.839107	0.916028	0.214177	TRUE	FALSE	FALSE	FALSE	FALSE	Oceanic	Mysticete	NA
Fin_whale	Balaenoptera physalus	Cetacean	20000	N Atlantic	1	1	log lmRob (Regular)	0.810874	0.488579	1.65966	0.345227	-0.146741	1.76849	0.77226	0.878784	0.264036	FALSE	TRUE	FALSE	FALSE	FALSE	Oceanic	Mysticete	NA
Fin_whale	Balaenoptera physalus	Cetacean	30000	N Pacific	1	1	lmRob (Regular)	0.540582	0.671539	0.804989	0.568515	-0.775635	1.8568	0.452782	0.67289	-0.153887	FALSE	TRUE	FALSE	FALSE	FALSE	Oceanic	Mysticete	NA
Fin_whale	Balaenoptera physalus	Cetacean	30000	N Pacific	1	1	log lmRob (Regular)	0.529956	0.680347	0.778949	0.578703	-0.803525	1.86344	0.438647	0.662305	-0.155906	FALSE	TRUE	FALSE	FALSE	FALSE	Oceanic	Mysticete	NA
Fin_whale	Balaenoptera physalus	Cetacean	60019	Area 4	0	0	lmRob (Regular)	0.252627	0.095123	2.65579	0.0377355	0.0661859	0.439068	0.269479	0.519113	-0.304503	TRUE	FALSE	FALSE	FALSE	FALSE	Oceanic	Mysticete	NA
Fin_whale	Balaenoptera physalus	Cetacean	60019	Area IV	0	0	log lmRob (Regular)	0.8474	0.537322	1.57708	0.165851	-0.205751	1.90055	0.627443	0.792113	-0.00547353	FALSE	TRUE	FALSE	FALSE	FALSE	Oceanic	Mysticete	NA
Fin_whale	Balaenoptera physalus	Cetacean	60020	Area 5	0	0	lmRob (Regular)	0.610173	0.503297	1.21235	0.270945	-0.376289	1.59663	0.22608	0.475479	-0.243228	FALSE	TRUE	FALSE	FALSE	FALSE	Oceanic	Mysticete	NA
Fin_whale	Balaenoptera physalus	Cetacean	60020	Area V	0	0	log lmRob (Regular)	0.609522	0.672403	0.906483	0.399619	-0.708388	1.92743	0.371468	0.609482	3.72e-16	FALSE	TRUE	FALSE	FALSE	FALSE	Oceanic	Mysticete	NA
Fin_whale	Balaenoptera physalus	Cetacean	60025	Areas 3E, 4, 5, 6	1	1	lmRob (Regular)	0.573867	0.78099	0.734794	0.596575	-0.956874	2.10461	0.405995	0.637177	-0.113681	FALSE	TRUE	FALSE	FALSE	FALSE	Oceanic	Mysticete	NA
Fin_whale	Balaenoptera physalus	Cetacean	60025	Areas IIIE, IV, V, VI	1	1	log lmRob (Regular)	0.422516	0.918798	0.459857	0.725604	-1.37833	2.22336	0.232106	0.481774	-0.133741	FALSE	TRUE	FALSE	FALSE	FALSE	Oceanic	Mysticete	NA
Florida Manatee	Trichechus manatus	Other	22900	Florida (E & W Coasts)	1	1	lmRob (Regular)	0.736161	0.481287	1.52957	0.169974	-0.207161	1.67948	0.440381	0.663612	2.14e-14	FALSE	TRUE	FALSE	FALSE	FALSE	Nearshore	Sirinean	NA
Florida Manatee	Trichechus manatus	Other	22900	Florida (E & W Coasts)	1	1	log lmRob (Regular)	0.760669	0.262443	2.89841	0.023038	0.24628	1.27506	0.578597	0.760656	2.39e-14	TRUE	FALSE	FALSE	FALSE	FALSE	Nearshore	Sirinean	NA
Gray Whale	Eschrichtius robustus	Cetacean	31000	NE Pacific	1	1	lmRob (Regular)	1.14043	0.145135	7.85777	1.54e-07	0.85597	1.4249	0.490337	0.700241	0.202902	TRUE	FALSE	FALSE	FALSE	FALSE	Nearshore	Mysticete	NA
Gray Whale	Eschrichtius robustus	Cetacean	31000	NE Pacific	1	1	log lmRob (Regular)	1.05612	0.154593	6.83165	1.22e-06	0.753121	1.35912	0.497684	0.705467	0.176197	TRUE	FALSE	FALSE	FALSE	FALSE	Nearshore	Mysticete	NA
Gray Whale	Eschrichtius robustus	Cetacean	32000	NW Pacific	1	1	lmRob (Regular)	NA	NA	NA	NA	NA	NA	NA	NA	NA	FALSE	FALSE	FALSE	FALSE	TRUE	Nearshore	Mysticete	NA
Gray Whale	Eschrichtius robustus	Cetacean	32000	NW Pacific	1	1	log lmRob (Regular)	NA	NA	NA	NA	NA	NA	NA	NA	NA	FALSE	FALSE	FALSE	FALSE	TRUE	Nearshore	Mysticete	NA
Grey Seal	Halichoerus grypus	Pinniped	21000	Great Britain (Combined)	1	0	lmRob (Regular)	1.19562	0.0440149	27.1641	0	1.10936	1.28189	0.7629	0.873442	-0.106535	TRUE	FALSE	FALSE	FALSE	FALSE	Nearshore	Phocid	NA
Grey Seal	Halichoerus grypus	Pinniped	21000	Great Britain (Combined)	1	0	log lmRob (Regular)	0.960544	0.0536565	17.9017	8.88e-16	0.855377	1.06571	0.657936	0.811132	-0.000644887	TRUE	FALSE	FALSE	FALSE	FALSE	Nearshore	Phocid	NA
Grey Seal	Halichoerus grypus	Pinniped	21100	Baltic Sea	1	1	lmRob (Regular)	1.10936	0.481985	2.30165	0.14798	0.164672	2.05405	0.811904	0.901057	0.174763	TRUE	FALSE	FALSE	FALSE	FALSE	Nearshore	Phocid	NA
Grey Seal	Halichoerus grypus	Pinniped	21100	Baltic Sea	1	1	log lmRob (Regular)	1.07161	0.478592	2.2391	0.154519	0.133573	2.00966	0.79527	0.891779	0.118782	TRUE	FALSE	FALSE	FALSE	FALSE	Nearshore	Phocid	NA
Grey Seal	Halichoerus grypus	Pinniped	21110	Schleswig-Holstein, Germany	1	1	lmRob (Regular)	1.26791	0.741251	1.7105	0.117962	-0.18494	2.72076	0.314993	0.561243	-0.234526	FALSE	TRUE	FALSE	FALSE	FALSE	Nearshore	Phocid	NA
Grey Seal	Halichoerus grypus	Pinniped	21110	Schleswig-Holstein, Germany	1	1	log lmRob (Regular)	0.587057	3.96094	0.148212	0.885122	-7.17638	8.35049	0.456006	0.675282	0.173174	FALSE	TRUE	FALSE	FALSE	FALSE	Nearshore	Phocid	NA
Grey Seal	Halichoerus grypus	Pinniped	21221	Netherlands	1	1	lmRob (Regular)	0.39873	0.100138	3.98179	0.000678603	0.202459	0.595002	0.576193	0.759074	-0.174767	TRUE	FALSE	FALSE	FALSE	FALSE	Nearshore	Phocid	NA
Grey Seal	Halichoerus grypus	Pinniped	21221	Netherlands	1	1	log lmRob (Regular)	0.740524	0.0342882	21.5971	8.88e-16	0.673319	0.807729	0.676421	0.822448	0.14406	TRUE	FALSE	FALSE	FALSE	FALSE	Nearshore	Phocid	NA
Grey Seal	Halichoerus grypus	Pinniped	21250	North Sea	0	0	lmRob (Regular)	1.01398	0.0166267	60.985	0	0.981389	1.04656	0.835252	0.913921	0.000498573	TRUE	FALSE	FALSE	FALSE	FALSE	Nearshore	Phocid	NA
Grey Seal	Halichoerus grypus	Pinniped	21250	North Sea	0	0	log lmRob (Regular)	1.03976	0.0286437	36.2997	0	0.983615	1.0959	0.658599	0.811541	0.0313314	TRUE	FALSE	FALSE	FALSE	FALSE	Nearshore	Phocid	NA
Grey Seal	Halichoerus grypus	Pinniped	21260	Inner Hebrides, Scotland	0	1	lmRob (Regular)	0.17668	0.106871	1.6532	0.112491	-0.0327883	0.386148	0.0197448	0.140516	0.448388	FALSE	TRUE	FALSE	FALSE	FALSE	Nearshore	Phocid	NA
Grey Seal	Halichoerus grypus	Pinniped	21260	Inner Hebrides, Scotland	0	1	log lmRob (Regular)	0.081821	0.0944815	0.866	0.395836	-0.103363	0.267005	0.015502	0.124507	0.52006	FALSE	TRUE	FALSE	FALSE	FALSE	Nearshore	Phocid	NA
Grey Seal	Halichoerus grypus	Pinniped	21270	Outer Hebrides, Scotland	0	1	lmRob (Regular)	-0.344262	0.118408	-2.90743	0.00816492	-0.576341	-0.112183	0.114733	0.338723	0.531665	FALSE	FALSE	TRUE	FALSE	FALSE	Nearshore	Phocid	NA
Grey Seal	Halichoerus grypus	Pinniped	21270	Outer Hebrides, Scotland	0	1	log lmRob (Regular)	-0.321497	0.109408	-2.93852	0.00760131	-0.535937	-0.107058	0.115215	0.339433	0.522191	FALSE	FALSE	TRUE	FALSE	FALSE	Nearshore	Phocid	NA
Grey Seal	Halichoerus grypus	Pinniped	21280	Orkney Islands, Scotland	0	1	lmRob (Regular)	1.03776	0.0192502	53.9094	0	1.00003	1.0755	0.739116	0.859718	0.0217798	TRUE	FALSE	FALSE	FALSE	FALSE	Nearshore	Phocid	NA
Grey Seal	Halichoerus grypus	Pinniped	21280	Orkney Islands, Scotland	0	1	log lmRob (Regular)	1.06138	0.0460658	23.0406	0	0.971094	1.15167	0.577751	0.760099	0.0659951	TRUE	FALSE	FALSE	FALSE	FALSE	Nearshore	Phocid	NA
Grey Seal	Halichoerus grypus	Pinniped	21530	Iceland	1	1	lmRob (Regular)	NA	NA	NA	NA	NA	NA	NA	NA	NA	FALSE	FALSE	FALSE	FALSE	TRUE	Nearshore	Phocid	NA
Grey Seal	Halichoerus grypus	Pinniped	21530	Iceland	1	1	log lmRob (Regular)	NA	NA	NA	NA	NA	NA	NA	NA	NA	FALSE	FALSE	FALSE	FALSE	TRUE	Nearshore	Phocid	NA
Grey Seal	Halichoerus grypus	Pinniped	22000	NW Atlantic - Canada (Combined)	1	0	lmRob (Regular)	0.803609	0.0854175	9.40801	9.87e-11	0.63619	0.971027	0.45694	0.675973	-0.146576	TRUE	FALSE	FALSE	FALSE	FALSE	Nearshore	Phocid	NA
Grey Seal	Halichoerus grypus	Pinniped	22000	NW Atlantic - Canada (Combined)	1	0	log lmRob (Regular)	1.00002	0.0193148	51.7746	0	0.962161	1.03788	0.655597	0.80969	-0.066089	TRUE	FALSE	FALSE	FALSE	FALSE	Nearshore	Phocid	NA
Grey Seal	Halichoerus grypus	Pinniped	22141	Eastern Shore, Nova Scotia	0	0	lmRob (Pup Count)	1.47946	1.41261	1.04733	0.354059	-1.28925	4.24817	0.597767	0.773154	-0.302931	FALSE	TRUE	FALSE	FALSE	FALSE	Nearshore	Phocid	NA
Grey Seal	Halichoerus grypus	Pinniped	22141	Eastern Shore, Nova Scotia	0	0	log lmRob (Pup Count)	0.334651	0.0834637	4.00954	0.0160027	0.171062	0.49824	0.459286	0.677706	0.277136	TRUE	FALSE	FALSE	FALSE	FALSE	Nearshore	Phocid	NA
Grey Seal	Halichoerus grypus	Pinniped	22141	Eastern Shore, Nova Scotia	0	1	lmRob (Regular)	0.630607	0.0651736	9.67579	1.39e-10	0.502866	0.758347	0.357146	0.597617	-0.234827	TRUE	FALSE	FALSE	FALSE	FALSE	Nearshore	Phocid	NA
Grey Seal	Halichoerus grypus	Pinniped	22141	Eastern Shore, Nova Scotia	0	1	log lmRob (Regular)	0.415681	0.0114111	36.4276	0	0.393315	0.438047	0.7147	0.845399	0.181881	TRUE	FALSE	FALSE	FALSE	FALSE	Nearshore	Phocid	NA
Grey Seal	Halichoerus grypus	Pinniped	22142	Sable Island, Nova Scotia	0	0	lmRob (Pup Count)	0.367798	0.0241131	15.253	5.94e-11	0.320536	0.415059	0.584705	0.76466	-0.279793	TRUE	FALSE	FALSE	FALSE	FALSE	Nearshore	Phocid	NA
Grey Seal	Halichoerus grypus	Pinniped	22142	Sable Island, Nova Scotia	0	0	log lmRob (Pup Count)	1.09702	0.0361046	30.3846	1.33e-15	1.02626	1.16779	0.70576	0.840095	0.0464904	TRUE	FALSE	FALSE	FALSE	FALSE	Nearshore	Phocid	NA
Grey Seal	Halichoerus grypus	Pinniped	22142	Sable Island, Nova Scotia	0	1	lmRob (Regular)	0.836449	0.0661003	12.6542	2.47e-13	0.706892	0.966005	0.564468	0.751311	-0.0786377	TRUE	FALSE	FALSE	FALSE	FALSE	Nearshore	Phocid	NA
Grey Seal	Halichoerus grypus	Pinniped	22142	Sable Island, Nova Scotia	0	1	log lmRob (Regular)	1.04244	0.0148147	70.3649	0	1.0134	1.07147	0.710568	0.842952	0.0294474	TRUE	FALSE	FALSE	FALSE	FALSE	Nearshore	Phocid	NA
Grey Seal	Halichoerus grypus	Pinniped	22300	Gulf of St. Lawrence, Canada	0	0	lmRob (Pup Count)	0.625424	2.7169	0.230198	0.823085	-4.6997	5.95054	0.169773	0.412035	0.0903688	FALSE	TRUE	FALSE	FALSE	FALSE	Nearshore	Phocid	NA
Grey Seal	Halichoerus grypus	Pinniped	22300	Gulf of St. Lawrence, Canada	0	0	log lmRob (Pup Count)	0.522061	0.316133	1.6514	0.133052	-0.0975597	1.14168	0.289285	0.537853	0.0505485	FALSE	TRUE	FALSE	FALSE	FALSE	Nearshore	Phocid	NA
Grey Seal	Halichoerus grypus	Pinniped	22300	Gulf of St. Lawrence, Canada	0	1	lmRob (Regular)	1.92776	0.0647069	29.7921	0	1.80093	2.05458	0.298715	0.546548	-1.10294	TRUE	FALSE	FALSE	FALSE	FALSE	Nearshore	Phocid	NA
Grey Seal	Halichoerus grypus	Pinniped	22300	Gulf of St. Lawrence, Canada	0	1	log lmRob (Regular)	1.91511	0.0344777	55.5462	0	1.84753	1.98268	0.461492	0.679332	-1.13575	TRUE	FALSE	FALSE	FALSE	FALSE	Nearshore	Phocid	NA
Guadalupe Fur Seal	Arctocephalus townsendi	Pinniped	17000	Pacific - Guadalupe Island	1	1	lmRob (Regular)	2.04239	0.130189	15.6879	1.91e-05	1.78722	2.29756	0.521716	0.722299	-0.644927	TRUE	FALSE	FALSE	FALSE	FALSE	Both	Otariid	NA
Guadalupe Fur Seal	Arctocephalus townsendi	Pinniped	17000	Pacific - Guadalupe Island	1	1	log lmRob (Regular)	0.986988	0.0264579	37.304	2.61e-07	0.93513	1.03885	0.783603	0.885214	0.0465988	TRUE	FALSE	FALSE	FALSE	FALSE	Both	Otariid	NA
Harbour Porpoise	Phocoena phocoena	Cetacean	21250	North Sea	1	1	lmRob (Regular)	NA	NA	NA	NA	NA	NA	NA	NA	NA	FALSE	FALSE	FALSE	FALSE	TRUE	Nearshore	Odontocete	TRUE
Harbour Porpoise	Phocoena phocoena	Cetacean	21250	North Sea	1	1	log lmRob (Regular)	NA	NA	NA	NA	NA	NA	NA	NA	NA	FALSE	FALSE	FALSE	FALSE	TRUE	Nearshore	Odontocete	TRUE
Harbour Porpoise	Phocoena phocoena	Cetacean	31012	San Francisco - Russian River Stock	1	1	lmRob (Regular)	0.733211	1.22938	0.596405	0.569681	-1.67638	3.1428	0.474619	0.688926	0.00108061	FALSE	TRUE	FALSE	FALSE	FALSE	Nearshore	Odontocete	TRUE
Harbour Porpoise	Phocoena phocoena	Cetacean	31012	San Francisco - Russian River Stock	1	1	log lmRob (Regular)	0.253647	0.459494	0.552015	0.598112	-0.646961	1.15426	0.366939	0.605755	0.296004	FALSE	TRUE	FALSE	FALSE	FALSE	Nearshore	Odontocete	TRUE
Harbour Porpoise	Phocoena phocoena	Cetacean	31013	Monterey Bay Stock, California	1	1	lmRob (Regular)	0.0303717	1.01037	0.0300601	0.976858	-1.94995	2.01069	0.000922442	0.0303717	4.3e-16	FALSE	TRUE	FALSE	FALSE	FALSE	Nearshore	Odontocete	TRUE
Harbour Porpoise	Phocoena phocoena	Cetacean	31013	Monterey Bay Stock, California	1	1	log lmRob (Regular)	-0.272452	0.227204	-1.19915	0.269482	-0.717771	0.172868	0.0713563	0.267126	0.319399	FALSE	FALSE	FALSE	TRUE	FALSE	Nearshore	Odontocete	TRUE
Harbour Porpoise	Phocoena phocoena	Cetacean	31014	Morro Bay Stock, California	1	1	lmRob (Regular)	0.861791	1.72747	0.498873	0.633161	-2.52406	4.24764	0.476151	0.690037	8.94e-15	FALSE	TRUE	FALSE	FALSE	FALSE	Nearshore	Odontocete	TRUE
Harbour Porpoise	Phocoena phocoena	Cetacean	31014	Morro Bay Stock, California	1	1	log lmRob (Regular)	0.797041	0.161692	4.92939	0.00169544	0.480126	1.11396	0.541923	0.736154	0.114658	TRUE	FALSE	FALSE	FALSE	FALSE	Nearshore	Odontocete	TRUE
Harbour Seal	Phoca vitulina	Pinniped	21001	England (Combined)	0	0	lmRob (Regular)	1.43711	0.1552	9.25971	7.92e-08	1.13292	1.7413	0.380268	0.616659	0.232169	TRUE	FALSE	FALSE	FALSE	FALSE	Nearshore	Phocid	NA
Harbour Seal	Phoca vitulina	Pinniped	21001	England (Combined)	0	0	log lmRob (Regular)	1.44736	0.202347	7.15289	2.3e-06	1.05076	1.84396	0.383448	0.619232	0.211551	TRUE	FALSE	FALSE	FALSE	FALSE	Nearshore	Phocid	NA
Harbour Seal	Phoca vitulina	Pinniped	21002	E Scotland	1	1	lmRob (Regular)	-0.0546675	0.683368	-0.0799972	0.941277	-1.39407	1.28473	0.00298853	0.0546675	3.46e-16	FALSE	FALSE	FALSE	TRUE	FALSE	Nearshore	Phocid	NA
Harbour Seal	Phoca vitulina	Pinniped	21002	E Scotland	1	1	log lmRob (Regular)	-0.106165	0.574186	-0.184896	0.865104	-1.23157	1.01924	0.011271	0.106165	1.01e-15	FALSE	FALSE	FALSE	TRUE	FALSE	Nearshore	Phocid	NA
Harbour Seal	Phoca vitulina	Pinniped	21007	The Wash, England	1	1	lmRob (Regular)	0.475894	0.238161	1.9982	0.0576524	0.00909755	0.94269	0.219444	0.468448	-0.00629456	TRUE	FALSE	FALSE	FALSE	FALSE	Nearshore	Phocid	NA
Harbour Seal	Phoca vitulina	Pinniped	21007	The Wash, England	1	1	log lmRob (Regular)	0.494539	0.181392	2.72636	0.0120359	0.139011	0.850067	0.244569	0.494539	3.28e-15	TRUE	FALSE	FALSE	FALSE	FALSE	Nearshore	Phocid	NA
Harbour Seal	Phoca vitulina	Pinniped	21211	Wadden Sea	1	1	lmRob (Regular)	0.40179	0.0819581	4.90238	1.7e-05	0.241152	0.562428	0.214667	0.463322	-0.260093	TRUE	FALSE	FALSE	FALSE	FALSE	Nearshore	Phocid	NA
Harbour Seal	Phoca vitulina	Pinniped	21211	Wadden Sea	1	1	log lmRob (Regular)	0.829032	0.12964	6.3949	1.47e-07	0.574939	1.08313	0.448928	0.670021	0.00320092	TRUE	FALSE	FALSE	FALSE	FALSE	Nearshore	Phocid	NA
Harbour Seal	Phoca vitulina	Pinniped	21280	N Scotland	1	1	lmRob (Regular)	-0.915044	0.285215	-3.20826	0.0849562	-1.47406	-0.356023	0.827641	0.909748	-5.55e-17	FALSE	FALSE	TRUE	FALSE	FALSE	Nearshore	Phocid	NA
Harbour Seal	Phoca vitulina	Pinniped	21280	N Scotland	1	1	log lmRob (Regular)	-0.901287	0.306335	-2.94216	0.0987132	-1.5017	-0.30087	0.811982	0.901101	6.94e-17	FALSE	FALSE	TRUE	FALSE	FALSE	Nearshore	Phocid	NA
Harbour Seal	Phoca vitulina	Pinniped	22122	Grand Manan Island, New Brunswick	1	1	lmRob (Regular)	0.99733	0.073031	13.6563	0.0465344	0.854189	1.14047	0.95407	0.976765	1.47e-16	TRUE	FALSE	FALSE	FALSE	FALSE	Nearshore	Phocid	NA
Harbour Seal	Phoca vitulina	Pinniped	22122	Grand Manan Island, New Brunswick	1	1	log lmRob (Regular)	0.999538	0.03038	32.9012	0.0193435	0.939994	1.05908	0.96938	0.984571	-1.38e-15	TRUE	FALSE	FALSE	FALSE	FALSE	Nearshore	Phocid	NA
Harbour Seal	Phoca vitulina	Pinniped	31001	Oregon	1	1	lmRob (Regular)	0.431857	0.127528	3.38638	0.00293201	0.181903	0.681811	0.185389	0.430568	0.133916	TRUE	FALSE	FALSE	FALSE	FALSE	Nearshore	Phocid	NA
Harbour Seal	Phoca vitulina	Pinniped	31001	Oregon	1	1	log lmRob (Regular)	0.307248	0.0843539	3.64237	0.00162061	0.141915	0.472582	0.23258	0.482265	0.249998	TRUE	FALSE	FALSE	FALSE	FALSE	Nearshore	Phocid	NA
Harbour Seal	Phoca vitulina	Pinniped	31002	Washington (Coast)	1	1	lmRob (Regular)	0.94456	0.0939205	10.057	1.68e-07	0.760476	1.12864	0.644408	0.80275	-0.0232372	TRUE	FALSE	FALSE	FALSE	FALSE	Nearshore	Phocid	NA
Harbour Seal	Phoca vitulina	Pinniped	31002	Washington (Coast)	1	1	log lmRob (Regular)	0.509979	3.11573	0.163679	0.872501	-5.59685	6.61681	0.439432	0.662897	0.140196	FALSE	TRUE	FALSE	FALSE	FALSE	Nearshore	Phocid	NA
Harbour Seal	Phoca vitulina	Pinniped	31008	Washington (Inland)	1	1	lmRob (Regular)	0.934396	0.10831	8.62702	5.61e-05	0.722107	1.14668	0.658834	0.811686	0.000800868	TRUE	FALSE	FALSE	FALSE	FALSE	Nearshore	Phocid	NA
Harbour Seal	Phoca vitulina	Pinniped	31008	Washington (Inland)	1	1	log lmRob (Regular)	1.02661	0.285129	3.60052	0.00873374	0.467761	1.58547	0.327926	0.572648	-0.0293813	TRUE	FALSE	FALSE	FALSE	FALSE	Nearshore	Phocid	NA
Harp Seal	Pagophilus groenlandicus	Pinniped	20000	West Ice, E Greenland	1	1	lmRob (Pup Count)	0.731135	0.131876	5.54412	0.000544718	0.472659	0.989612	0.125324	0.354011	-0.626902	TRUE	FALSE	FALSE	FALSE	FALSE	Both	Phocid	NA
Harp Seal	Pagophilus groenlandicus	Pinniped	20000	West Ice, E Greenland	1	1	log lmRob (Pup Count)	0.289324	1.95817	0.147752	0.886194	-3.54869	4.12734	0.064328	0.25363	-0.0136263	FALSE	TRUE	FALSE	FALSE	FALSE	Both	Phocid	NA
Harp Seal	Pagophilus groenlandicus	Pinniped	20000	West Ice, E Greenland	0	0	lmRob (Regular)	NA	NA	NA	NA	NA	NA	NA	NA	NA	FALSE	FALSE	FALSE	FALSE	TRUE	Both	Phocid	NA
Harp Seal	Pagophilus groenlandicus	Pinniped	20000	West Ice, E Greenland	0	0	log lmRob (Regular)	NA	NA	NA	NA	NA	NA	NA	NA	NA	FALSE	FALSE	FALSE	FALSE	TRUE	Both	Phocid	NA
Harp Seal	Pagophilus groenlandicus	Pinniped	21520	White Sea, NW Russia	1	1	lmRob (Regular)	NA	NA	NA	NA	NA	NA	NA	NA	NA	FALSE	FALSE	FALSE	FALSE	TRUE	Both	Phocid	NA
Harp Seal	Pagophilus groenlandicus	Pinniped	21520	White Sea, NW Russia	1	1	log lmRob (Regular)	NA	NA	NA	NA	NA	NA	NA	NA	NA	FALSE	FALSE	FALSE	FALSE	TRUE	Both	Phocid	NA
Harp Seal	Pagophilus groenlandicus	Pinniped	22000	NW Atlantic	0	0	lmRob (Pup Count)	0.942598	0.044554	21.1563	0	0.855272	1.02992	0.633329	0.79582	-0.00121155	TRUE	FALSE	FALSE	FALSE	FALSE	Both	Phocid	NA
Harp Seal	Pagophilus groenlandicus	Pinniped	22000	NW Atlantic	0	0	log lmRob (Pup Count)	0.949314	0.0297177	31.9444	0	0.891068	1.00756	0.654097	0.808762	0.0295697	TRUE	FALSE	FALSE	FALSE	FALSE	Both	Phocid	NA
Harp Seal	Pagophilus groenlandicus	Pinniped	22000	NW Atlantic	1	1	lmRob (Regular)	0.965753	0.119201	8.1019	6.2e-09	0.732119	1.19939	0.746323	0.8639	0.028323	TRUE	FALSE	FALSE	FALSE	FALSE	Both	Phocid	NA
Harp Seal	Pagophilus groenlandicus	Pinniped	22000	NW Atlantic	1	1	log lmRob (Regular)	1.17999	0.0963472	12.2473	5.51e-13	0.991151	1.36883	0.487886	0.698488	0.190804	TRUE	FALSE	FALSE	FALSE	FALSE	Both	Phocid	NA
Hawaiian Monk Seal	Monachus schauinslandi	Pinniped	50000	Hawaiian Islands	1	1	lmRob (Regular)	-2.50308	0.269275	-9.29561	6.55e-06	-3.03086	-1.9753	0.555583	0.745374	0.901174	FALSE	FALSE	TRUE	FALSE	FALSE	Nearshore	Phocid	NA
Hawaiian Monk Seal	Monachus schauinslandi	Pinniped	50000	Hawaiian Islands	1	1	log lmRob (Regular)	-2.56043	0.266969	-9.59075	5.06e-06	-3.08369	-2.03717	0.579178	0.761037	0.929023	FALSE	FALSE	TRUE	FALSE	FALSE	Nearshore	Phocid	NA
Hooded Seal	Cystophora cristata	Pinniped	21000	Jan Mayen Stock	0	0	lmRob (Regular)	NA	NA	NA	NA	NA	NA	NA	NA	NA	FALSE	FALSE	FALSE	FALSE	TRUE	Nearshore	Phocid	NA
Hooded Seal	Cystophora cristata	Pinniped	21000	Jan Mayen Stock	0	0	log lmRob (Regular)	NA	NA	NA	NA	NA	NA	NA	NA	NA	FALSE	FALSE	FALSE	FALSE	TRUE	Nearshore	Phocid	NA
Hooded Seal	Cystophora cristata	Pinniped	21400	Greenland Sea	1	1	lmRob (Pup Count)	-0.978648	0.205542	-4.76131	0.131791	-1.38151	-0.575787	0.908197	0.952994	3.66e-17	FALSE	FALSE	TRUE	FALSE	FALSE	Nearshore	Phocid	NA
Hooded Seal	Cystophora cristata	Pinniped	21400	Greenland Sea	1	1	log lmRob (Pup Count)	-0.977723	0.209897	-4.6581	0.134626	-1.38912	-0.566324	0.908227	0.953009	2.17e-15	FALSE	FALSE	TRUE	FALSE	FALSE	Nearshore	Phocid	NA
Hooded Seal	Cystophora cristata	Pinniped	22000	NW Atlantic Stock	0	0	lmRob (Pup Count)	0.9656	0.183872	5.25149	0.0344005	0.605211	1.32599	0.908593	0.953201	7.63e-17	TRUE	FALSE	FALSE	FALSE	FALSE	Nearshore	Phocid	NA
Hooded Seal	Cystophora cristata	Pinniped	22000	NW Atlantic Stock	0	0	log lmRob (Pup Count)	0.972421	0.164921	5.89629	0.0275792	0.649176	1.29567	0.908974	0.953401	-3.98e-15	TRUE	FALSE	FALSE	FALSE	FALSE	Nearshore	Phocid	NA
Hooded Seal	Cystophora cristata	Pinniped	22000	NW Atlantic Stock	1	0	lmRob (Regular)	0.967181	0.0789402	12.2521	0.0518453	0.812458	1.1219	0.95407	0.976765	0.0116802	TRUE	FALSE	FALSE	FALSE	FALSE	Nearshore	Phocid	NA
Hooded Seal	Cystophora cristata	Pinniped	22000	NW Atlantic Stock	1	0	log lmRob (Regular)	0.93153	0.146688	6.35041	0.0994321	0.644021	1.21904	0.932922	0.965879	0.0217044	TRUE	FALSE	FALSE	FALSE	FALSE	Nearshore	Phocid	NA
Hooded Seal	Cystophora cristata	Pinniped	22130	NW Atlantic Front	0	1	lmRob (Pup Count)	0.95147	0.217606	4.37245	0.0485297	0.524963	1.37798	0.894969	0.946028	6.94e-17	TRUE	FALSE	FALSE	FALSE	FALSE	Nearshore	Phocid	NA
Hooded Seal	Cystophora cristata	Pinniped	22130	NW Atlantic Front	0	1	log lmRob (Pup Count)	0.957268	0.204497	4.68108	0.0427322	0.556453	1.35808	0.88935	0.943053	1.46e-15	TRUE	FALSE	FALSE	FALSE	FALSE	Nearshore	Phocid	NA
Hooded Seal	Cystophora cristata	Pinniped	22130	NW Atlantic Front	0	0	lmRob (Regular)	NA	NA	NA	NA	NA	NA	NA	NA	NA	FALSE	FALSE	FALSE	FALSE	TRUE	Nearshore	Phocid	NA
Hooded Seal	Cystophora cristata	Pinniped	22130	NW Atlantic Front	0	0	log lmRob (Regular)	NA	NA	NA	NA	NA	NA	NA	NA	NA	FALSE	FALSE	FALSE	FALSE	TRUE	Nearshore	Phocid	NA
Hooded Seal	Cystophora cristata	Pinniped	22301	Gulf of St. Lawrence	0	1	lmRob (Pup Count)	0.822915	0.925458	0.889198	0.537295	-0.990982	2.63681	0.597852	0.773209	0.315354	FALSE	TRUE	FALSE	FALSE	FALSE	Nearshore	Phocid	NA
Hooded Seal	Cystophora cristata	Pinniped	22301	Gulf of St. Lawrence	0	1	log lmRob (Pup Count)	0.792825	0.949391	0.835088	0.557057	-1.06798	2.65363	0.575455	0.758587	0.323509	FALSE	TRUE	FALSE	FALSE	FALSE	Nearshore	Phocid	NA
Humpback whale	Megaptera novaeangliae	Cetacean	12000	S Hemisphere	0	0	lmRob (Regular)	0.373534	0.603775	0.618665	0.59921	-0.809865	1.55693	0.179692	0.423901	0.150719	FALSE	TRUE	FALSE	FALSE	FALSE	Nearshore	Mysticete	NA
Humpback whale	Megaptera novaeangliae	Cetacean	12000	S Hemisphere	0	0	log lmRob (Regular)	0.322732	0.610894	0.528294	0.650059	-0.87462	1.52008	0.145664	0.38166	0.156689	FALSE	TRUE	FALSE	FALSE	FALSE	Nearshore	Mysticete	NA
Humpback whale	Megaptera novaeangliae	Cetacean	20000	N Atlantic	1	1	lmRob (Regular)	0.625102	0.131411	4.75685	5.39e-05	0.367537	0.882668	0.519966	0.721087	0.213538	TRUE	FALSE	FALSE	FALSE	FALSE	Nearshore	Mysticete	NA
Humpback whale	Megaptera novaeangliae	Cetacean	20000	N Atlantic	1	1	log lmRob (Regular)	0.34597	0.288878	1.19763	0.2411	-0.220231	0.912171	0.365288	0.604391	0.238736	FALSE	TRUE	FALSE	FALSE	FALSE	Nearshore	Mysticete	NA
Humpback whale	Megaptera novaeangliae	Cetacean	31007	U.S. West Coast	0	0	lmRob (Regular)	0.733589	0.252783	2.90205	0.0123591	0.238135	1.22904	0.392929	0.626841	-0.0834214	TRUE	FALSE	FALSE	FALSE	FALSE	Nearshore	Mysticete	NA
Humpback whale	Megaptera novaeangliae	Cetacean	31007	U.S. West Coast	0	0	log lmRob (Regular)	0.807073	0.173895	4.64114	0.000461878	0.466238	1.14791	0.615991	0.784851	-0.0430926	TRUE	FALSE	FALSE	FALSE	FALSE	Nearshore	Mysticete	NA
Humpback whale	Megaptera novaeangliae	Cetacean	35000	N Pacific	1	1	lmRob (Regular)	0.424025	0.175629	2.41432	0.0946494	0.0797921	0.768258	0.123196	0.350993	-0.26511	TRUE	FALSE	FALSE	FALSE	FALSE	Nearshore	Mysticete	NA
Humpback whale	Megaptera novaeangliae	Cetacean	35000	N Pacific	1	1	log lmRob (Regular)	1.06691	0.040664	26.2372	0.000121465	0.987208	1.14661	0.78181	0.8842	0.122798	TRUE	FALSE	FALSE	FALSE	FALSE	Nearshore	Mysticete	NA
Humpback whale	Megaptera novaeangliae	Cetacean	60016	Area I	0	1	lmRob (Regular)	0.638374	0.388539	1.64301	0.34807	-0.123162	1.39991	0.848356	0.921062	0.102425	FALSE	TRUE	FALSE	FALSE	FALSE	Nearshore	Mysticete	NA
Humpback whale	Megaptera novaeangliae	Cetacean	60016	Area I	0	1	log lmRob (Regular)	0.575053	0.431683	1.33212	0.409944	-0.271046	1.42115	0.792933	0.890468	0.113798	FALSE	TRUE	FALSE	FALSE	FALSE	Nearshore	Mysticete	NA
Humpback whale	Megaptera novaeangliae	Cetacean	60017	Area II	0	1	lmRob (Regular)	1.03793	0.184401	5.62864	0.111936	0.6765	1.39935	0.908675	0.953245	-0.0463964	TRUE	FALSE	FALSE	FALSE	FALSE	Nearshore	Mysticete	NA
Humpback whale	Megaptera novaeangliae	Cetacean	60017	Area II	0	1	log lmRob (Regular)	1.03382	0.150498	6.8693	0.0920296	0.738841	1.32879	0.908195	0.952993	-0.0378663	TRUE	FALSE	FALSE	FALSE	FALSE	Nearshore	Mysticete	NA
Humpback whale	Megaptera novaeangliae	Cetacean	60018	Area III	0	1	lmRob (Regular)	0.779639	0.62623	1.24497	0.430806	-0.447772	2.00705	0.607836	0.779639	-8.38e-15	FALSE	TRUE	FALSE	FALSE	FALSE	Nearshore	Mysticete	NA
Humpback whale	Megaptera novaeangliae	Cetacean	60018	Area III	0	1	log lmRob (Regular)	0.748697	0.662912	1.12941	0.461359	-0.55061	2.048	0.560548	0.748697	-7.63e-15	FALSE	TRUE	FALSE	FALSE	FALSE	Nearshore	Mysticete	NA
Humpback whale	Megaptera novaeangliae	Cetacean	60019	Area iV	0	1	lmRob (Regular)	1.12104	0.210711	5.32028	0.000480804	0.708048	1.53403	0.415154	0.644325	-0.154286	TRUE	FALSE	FALSE	FALSE	FALSE	Nearshore	Mysticete	NA
Humpback whale	Megaptera novaeangliae	Cetacean	60019	Area iV	0	1	log lmRob (Regular)	0.974683	0.26521	3.67514	0.00511385	0.454873	1.49449	0.689255	0.830214	0.0568722	TRUE	FALSE	FALSE	FALSE	FALSE	Nearshore	Mysticete	NA
Humpback whale	Megaptera novaeangliae	Cetacean	60020	Area V	0	1	lmRob (Regular)	0.807724	5.18106	0.155899	0.879553	-9.34715	10.9626	0.380461	0.616816	-0.246344	FALSE	TRUE	FALSE	FALSE	FALSE	Nearshore	Mysticete	NA
Humpback whale	Megaptera novaeangliae	Cetacean	60020	Area V	0	1	log lmRob (Regular)	0.976006	0.273712	3.56581	0.00606388	0.43953	1.51248	0.648235	0.805131	-0.106251	TRUE	FALSE	FALSE	FALSE	FALSE	Nearshore	Mysticete	NA
Humpback whale	Megaptera novaeangliae	Cetacean	60021	Area VI	0	1	lmRob (Regular)	-0.519624	0.638088	-0.814346	0.564916	-1.77028	0.731027	0.434113	0.658873	0.226567	FALSE	FALSE	FALSE	TRUE	FALSE	Nearshore	Mysticete	NA
Humpback whale	Megaptera novaeangliae	Cetacean	60021	Area VI	0	1	log lmRob (Regular)	-0.509158	0.64259	-0.792353	0.573426	-1.76863	0.750318	0.422611	0.650085	0.228165	FALSE	FALSE	FALSE	TRUE	FALSE	Nearshore	Mysticete	NA
Humpback whale	Megaptera novaeangliae	Cetacean	60022	Area I-VI	1	1	lmRob (Regular)	1.01097	0.256375	3.94334	0.158109	0.508478	1.51347	0.908624	0.953218	0.0428752	TRUE	FALSE	FALSE	FALSE	FALSE	Nearshore	Mysticete	NA
Humpback whale	Megaptera novaeangliae	Cetacean	60022	Area I-VI	1	1	log lmRob (Regular)	1.02037	0.169904	6.00555	0.105042	0.687356	1.35338	0.91404	0.956054	0.0284142	TRUE	FALSE	FALSE	FALSE	FALSE	Nearshore	Mysticete	NA
Humpback whale	Megaptera novaeangliae	Cetacean	60026	Breeding Stock A Feeding Grounds	0	0	lmRob (Regular)	0.534413	0.845224	0.632274	0.641066	-1.12223	2.19105	0.285597	0.534413	7.78e-17	FALSE	TRUE	FALSE	FALSE	FALSE	Nearshore	Mysticete	NA
Humpback whale	Megaptera novaeangliae	Cetacean	60026	Breeding Stock A Feeding Grounds	0	0	log lmRob (Regular)	0.641715	0.766943	0.836718	0.556446	-0.861493	2.14492	0.411798	0.641715	-1.49e-17	FALSE	TRUE	FALSE	FALSE	FALSE	Nearshore	Mysticete	NA
Humpback whale	Megaptera novaeangliae	Cetacean	60027	Breeding Stock B Feeding Grounds	0	0	lmRob (Regular)	-0.0304769	0.999535	-0.0304911	0.980595	-1.98957	1.92861	0.000928841	0.0304769	0	FALSE	FALSE	FALSE	TRUE	FALSE	Nearshore	Mysticete	NA
Humpback whale	Megaptera novaeangliae	Cetacean	60027	Breeding Stock B Feeding Grounds	0	0	log lmRob (Regular)	0.0559676	0.998433	0.0560555	0.964351	-1.90096	2.0129	0.00313237	0.0559676	1.11e-16	FALSE	TRUE	FALSE	FALSE	FALSE	Nearshore	Mysticete	NA
Humpback whale	Megaptera novaeangliae	Cetacean	60028	Breeding Stock C Feeding Grounds	0	0	lmRob (Regular)	0.902516	0.565518	1.59591	0.356348	-0.2059	2.01093	0.748037	0.864891	0.08679	FALSE	TRUE	FALSE	FALSE	FALSE	Nearshore	Mysticete	NA
Humpback whale	Megaptera novaeangliae	Cetacean	60028	Breeding Stock C Feeding Grounds	0	0	log lmRob (Regular)	0.881086	0.595506	1.47956	0.378376	-0.286106	2.04828	0.719612	0.8483	0.0913922	FALSE	TRUE	FALSE	FALSE	FALSE	Nearshore	Mysticete	NA
Humpback whale	Megaptera novaeangliae	Cetacean	60029	Breeding Stock D Feeding Grounds	0	0	lmRob (Regular)	0.981718	0.224609	4.37078	0.143189	0.541484	1.42195	0.913349	0.955693	0.140668	TRUE	FALSE	FALSE	FALSE	FALSE	Nearshore	Mysticete	NA
Humpback whale	Megaptera novaeangliae	Cetacean	60029	Breeding Stock D Feeding Grounds	0	0	log lmRob (Regular)	1.00831	0.0455713	22.1259	0.028753	0.918987	1.09763	0.96938	0.984571	0.0285403	TRUE	FALSE	FALSE	FALSE	FALSE	Nearshore	Mysticete	NA
Humpback whale	Megaptera novaeangliae	Cetacean	60030	Breeding Stock E Feeding Grounds	0	0	lmRob (Regular)	1.1396	0.273494	4.16683	0.0530537	0.603553	1.67565	0.823544	0.907493	-0.0331472	TRUE	FALSE	FALSE	FALSE	FALSE	Nearshore	Mysticete	NA
Humpback whale	Megaptera novaeangliae	Cetacean	60030	Breeding Stock E Feeding Grounds	0	0	log lmRob (Regular)	1.05538	0.292345	3.61006	0.0688958	0.482386	1.62838	0.853658	0.923936	-0.101817	TRUE	FALSE	FALSE	FALSE	FALSE	Nearshore	Mysticete	NA
Humpback whale	Megaptera novaeangliae	Cetacean	60031	Breeding Stock F Feeding Grounds	0	0	lmRob (Regular)	0.665529	0.560182	1.18806	0.445418	-0.432427	1.76348	0.602103	0.775953	0.198905	FALSE	TRUE	FALSE	FALSE	FALSE	Nearshore	Mysticete	NA
Humpback whale	Megaptera novaeangliae	Cetacean	60031	Breeding Stock F Feeding Grounds	0	0	log lmRob (Regular)	0.642089	0.574842	1.11698	0.464857	-0.484602	1.76878	0.574433	0.757914	0.20411	FALSE	TRUE	FALSE	FALSE	FALSE	Nearshore	Mysticete	NA
Humpback whale	Megaptera novaeangliae	Cetacean	60032	Breeding Stock G Feeding Grounds	0	0	lmRob (Regular)	0.887094	0.293062	3.02699	0.203129	0.312693	1.46149	0.91027	0.954081	0.0520675	TRUE	FALSE	FALSE	FALSE	FALSE	Nearshore	Mysticete	NA
Humpback whale	Megaptera novaeangliae	Cetacean	60032	Breeding Stock G Feeding Grounds	0	0	log lmRob (Regular)	0.844469	0.371448	2.27345	0.263809	0.11643	1.57251	0.85295	0.923553	0.0659942	TRUE	FALSE	FALSE	FALSE	FALSE	Nearshore	Mysticete	NA
Killer Whale	Orcinus orca	Cetacean	31006	NE Pacific - N Residents	1	1	lmRob (Regular)	1.02137	0.0369945	27.6088	0	0.948865	1.09388	0.64275	0.801717	0.0299208	TRUE	FALSE	FALSE	FALSE	FALSE	Nearshore	Odontocete	TRUE
Killer Whale	Orcinus orca	Cetacean	31006	NE Pacific - N Residents	1	1	log lmRob (Regular)	1.0406	0.101087	10.2941	3.55e-13	0.84247	1.23873	0.692365	0.832085	0.0407033	TRUE	FALSE	FALSE	FALSE	FALSE	Nearshore	Odontocete	TRUE
Killer Whale	Orcinus orca	Cetacean	31007	NE Pacific - S Residents	1	1	lmRob (Regular)	0.61903	0.25994	2.38144	0.0231691	0.109548	1.12851	0.363246	0.602699	-0.00536691	TRUE	FALSE	FALSE	FALSE	FALSE	Nearshore	Odontocete	TRUE
Killer Whale	Orcinus orca	Cetacean	31007	NE Pacific - S Residents	1	1	log lmRob (Regular)	0.636999	0.193484	3.29225	0.00237444	0.257769	1.01623	0.364824	0.604007	-3.37e-05	TRUE	FALSE	FALSE	FALSE	FALSE	Nearshore	Odontocete	TRUE
Killer Whale	Orcinus orca	Cetacean	60000	S Hemisphere	1	1	lmRob (Regular)	-1.56535	0.48476	-3.22913	0.0232284	-2.51548	-0.615222	0.0292871	0.171135	0.625682	FALSE	FALSE	TRUE	FALSE	FALSE	Nearshore	Odontocete	TRUE
Killer Whale	Orcinus orca	Cetacean	60000	S Hemisphere	1	1	log lmRob (Regular)	-1.655	0.479396	-3.45227	0.0181931	-2.59462	-0.715389	0.330843	0.57519	0.691275	FALSE	FALSE	TRUE	FALSE	FALSE	Nearshore	Odontocete	TRUE
Minke whale	Balaenoptera acutorostrata	Cetacean	21000	NE Atlantic	1	1	lmRob (Regular)	0.786504	0.379184	2.0742	0.285993	0.0433028	1.52971	0.825245	0.90843	-0.11371	TRUE	FALSE	FALSE	FALSE	FALSE	Both	Mysticete	NA
Minke whale	Balaenoptera acutorostrata	Cetacean	21000	NE Atlantic	1	1	log lmRob (Regular)	0.817805	0.338236	2.41785	0.249661	0.154862	1.48075	0.866942	0.931097	-0.10143	TRUE	FALSE	FALSE	FALSE	FALSE	Both	Mysticete	NA
Minke whale	Balaenoptera bonaerensis	Cetacean	60016	Area I	0	1	lmRob (Regular)	-0.633389	0.411458	-1.53938	0.198548	-1.43985	0.173068	0.401181	0.633389	7.57e-15	FALSE	FALSE	FALSE	TRUE	FALSE	Both	Mysticete	NA
Minke whale	Balaenoptera bonaerensis	Cetacean	60016	Area I	0	1	log lmRob (Regular)	-0.705379	0.373246	-1.88985	0.131773	-1.43694	0.0261835	0.49756	0.705379	8.47e-15	FALSE	FALSE	FALSE	TRUE	FALSE	Both	Mysticete	NA
Minke whale	Balaenoptera bonaerensis	Cetacean	60017	Area 2	0	1	lmRob (Regular)	-0.731368	0.361137	-2.02518	0.11283	-1.4392	-0.0235399	0.534899	0.731368	-8.1e-15	FALSE	FALSE	TRUE	FALSE	FALSE	Both	Mysticete	NA
Minke whale	Balaenoptera bonaerensis	Cetacean	60017	Area II	0	1	log lmRob (Regular)	-0.791106	0.375018	-2.10951	0.102547	-1.52614	-0.0560704	0.625818	0.791087	-8.16e-15	FALSE	FALSE	TRUE	FALSE	FALSE	Both	Mysticete	NA
Minke whale	Balaenoptera bonaerensis	Cetacean	60018	Area 3	0	1	lmRob (Regular)	-0.554945	0.445126	-1.24671	0.280522	-1.42739	0.317502	0.307964	0.554945	7.67e-15	FALSE	FALSE	FALSE	TRUE	FALSE	Both	Mysticete	NA
Minke whale	Balaenoptera bonaerensis	Cetacean	60018	Area II	0	1	log lmRob (Regular)	-0.606665	0.419058	-1.44769	0.221267	-1.42802	0.214689	0.368043	0.606665	6.8e-15	FALSE	FALSE	FALSE	TRUE	FALSE	Both	Mysticete	NA
Minke whale	Balaenoptera bonaerensis	Cetacean	60019	Area 4	0	1	lmRob (Regular)	-0.655701	0.306291	-2.14078	0.0535167	-1.25603	-0.0553707	0.384217	0.619853	-9.11e-15	FALSE	FALSE	TRUE	FALSE	FALSE	Both	Mysticete	NA
Minke whale	Balaenoptera bonaerensis	Cetacean	60019	Area IV	0	1	log lmRob (Regular)	-0.433578	0.346811	-1.25018	0.235063	-1.11333	0.246172	0.233725	0.483451	0.170613	FALSE	FALSE	FALSE	TRUE	FALSE	Both	Mysticete	NA
Minke whale	Balaenoptera bonaerensis	Cetacean	60020	Area 5	0	1	lmRob (Regular)	-0.493494	0.182293	-2.70715	0.0190556	-0.850788	-0.1362	0.319651	0.565377	-0.147322	FALSE	FALSE	TRUE	FALSE	FALSE	Both	Mysticete	NA
Minke whale	Balaenoptera bonaerensis	Cetacean	60020	Area V	0	1	log lmRob (Regular)	-0.661955	0.229542	-2.88381	0.013733	-1.11186	-0.212053	0.419239	0.647486	-1e-14	FALSE	FALSE	TRUE	FALSE	FALSE	Both	Mysticete	NA
Minke whale	Balaenoptera bonaerensis	Cetacean	60021	Area 6	0	1	lmRob (Regular)	-0.225481	0.519568	-0.433978	0.686686	-1.24384	0.792873	0.0508419	0.225481	-2.87e-15	FALSE	FALSE	FALSE	TRUE	FALSE	Both	Mysticete	NA
Minke whale	Balaenoptera bonaerensis	Cetacean	60021	Area VI	0	1	log lmRob (Regular)	-0.207496	0.958032	-0.216585	0.839129	-2.08524	1.67025	0.0430545	0.207496	-5.05e-15	FALSE	FALSE	FALSE	TRUE	FALSE	Both	Mysticete	NA
Minke whale	Balaenoptera bonaerensis	Cetacean	60022	Areas 1,2,3,4,5,6	1	0	lmRob (Regular)	-0.801241	0.345453	-2.31939	0.103141	-1.47833	-0.124154	0.641987	0.801241	9.98e-15	FALSE	FALSE	TRUE	FALSE	FALSE	Both	Mysticete	NA
Minke whale	Balaenoptera bonaerensis	Cetacean	60022	Areas I-VI	1	0	log lmRob (Regular)	-0.768821	188.055	-0.00408827	0.996995	-369.357	367.819	0.484111	0.695781	9.52e-15	FALSE	FALSE	FALSE	TRUE	FALSE	Both	Mysticete	NA
Narwhal	Monodon monoceros	Cetacean	22115	Hudson Bay	1	1	lmRob (Regular)	-0.467863	0.573996	-0.815098	0.500643	-1.5929	0.65717	0.305728	0.552926	-0.225418	FALSE	FALSE	FALSE	TRUE	FALSE	Both	Odontocete	FALSE
Narwhal	Monodon monoceros	Cetacean	22115	Hudson Bay	1	1	log lmRob (Regular)	-0.303566	0.653018	-0.464866	0.687728	-1.58348	0.97635	0.181393	0.425903	-0.274462	FALSE	FALSE	FALSE	TRUE	FALSE	Both	Odontocete	FALSE
Narwhal	Monodon monoceros	Cetacean	22201	Baffin Bay (Canada)	1	1	lmRob (Regular)	0.28385	1.13136	0.250892	0.843507	-1.93362	2.50132	0.151662	0.389438	-0.274739	FALSE	TRUE	FALSE	FALSE	FALSE	Both	Odontocete	FALSE
Narwhal	Monodon monoceros	Cetacean	22201	Baffin Bay (Canada)	1	1	log lmRob (Regular)	0.324812	1.12667	0.288294	0.821311	-1.88346	2.53308	0.169123	0.411246	-0.273599	FALSE	TRUE	FALSE	FALSE	FALSE	Both	Odontocete	FALSE
New Zealand Sea Lion	Phocarctos hookeri	Pinniped	70007	Auckland Islands, NZ	1	0	lmRob (Pup Count)	-0.798746	0.0780728	-10.2308	5.88e-07	-0.951768	-0.645723	0.586814	0.766038	0.0786043	FALSE	FALSE	TRUE	FALSE	FALSE	Both	Otariid	NA
New Zealand Sea Lion	Phocarctos hookeri	Pinniped	70007	Auckland Islands, NZ	1	0	log lmRob (Pup Count)	-0.71296	0.077809	-9.16294	1.76e-06	-0.865465	-0.560454	0.606188	0.778581	0.110637	FALSE	FALSE	TRUE	FALSE	FALSE	Both	Otariid	NA
New Zealand Sea Lion	Phocarctos hookeri	Pinniped	70008	Sandy Bay, Enderby Is. (Auckland Is.s), NZ	0	1	lmRob (Pup Count)	0.0520601	0.177515	0.293272	0.772864	-0.295869	0.399989	0.0316107	0.177794	0.21619	FALSE	TRUE	FALSE	FALSE	FALSE	Both	Otariid	NA
New Zealand Sea Lion	Phocarctos hookeri	Pinniped	70008	Sandy Bay, Enderby Is. (Auckland Is.s), NZ	0	1	log lmRob (Pup Count)	0.0422972	0.118413	0.3572	0.725338	-0.189793	0.274387	0.0456999	0.213775	0.226806	FALSE	TRUE	FALSE	FALSE	FALSE	Both	Otariid	NA
North Atlantic right whale	Eubalaena glacialis	Cetacean	22000	NW Atlantic	1	1	lmRob (Regular)	0.80619	0.12275	6.56775	0.00122737	0.5656	1.04678	0.417095	0.645829	-0.2469	TRUE	FALSE	FALSE	FALSE	FALSE	Nearshore	Mysticete	NA
North Atlantic right whale	Eubalaena glacialis	Cetacean	22000	NW Atlantic	1	1	log lmRob (Regular)	0.900742	0.0879809	10.2379	0.000152702	0.728299	1.07318	0.325906	0.570882	-0.189588	TRUE	FALSE	FALSE	FALSE	FALSE	Nearshore	Mysticete	NA
Northern Elephant Seal	Mirounga angustirostris	Pinniped	10000	Global	0	0	lmRob (Regular)	NA	NA	NA	NA	NA	NA	NA	NA	NA	FALSE	FALSE	FALSE	FALSE	TRUE	Both	Phocid	NA
Northern Elephant Seal	Mirounga angustirostris	Pinniped	10000	Global	0	0	log lmRob (Regular)	NA	NA	NA	NA	NA	NA	NA	NA	NA	FALSE	FALSE	FALSE	FALSE	TRUE	Both	Phocid	NA
Northern Elephant Seal	Mirounga angustirostris	Pinniped	31009	Channel Islands, California	0	1	lmRob (Pup Count)	0.972381	0.269372	3.6098	0.00235003	0.444411	1.50035	0.781414	0.883976	-0.00222297	TRUE	FALSE	FALSE	FALSE	FALSE	Both	Phocid	NA
Northern Elephant Seal	Mirounga angustirostris	Pinniped	31009	Channel Islands, California	0	1	log lmRob (Pup Count)	0.956546	0.0775531	12.3341	1.38e-09	0.804542	1.10855	0.757188	0.870166	-2.19e-14	TRUE	FALSE	FALSE	FALSE	FALSE	Both	Phocid	NA
Northern Elephant Seal	Mirounga angustirostris	Pinniped	31010	Central California	0	1	lmRob (Pup Count)	0.964423	0.243459	3.96134	0.00125421	0.487244	1.4416	0.771053	0.878096	-8.06e-17	TRUE	FALSE	FALSE	FALSE	FALSE	Both	Phocid	NA
Northern Elephant Seal	Mirounga angustirostris	Pinniped	31010	Central California	0	1	log lmRob (Pup Count)	0.964989	0.127475	7.57001	1.69e-06	0.715137	1.21484	0.801154	0.895072	5.68e-16	TRUE	FALSE	FALSE	FALSE	FALSE	Both	Phocid	NA
Northern Elephant Seal	Mirounga angustirostris	Pinniped	31011	California (Total)	1	0	lmRob (Pup Count)	0.992126	0.100693	9.85298	6.07e-08	0.794768	1.18948	0.834756	0.91365	-2.7e-16	TRUE	FALSE	FALSE	FALSE	FALSE	Both	Phocid	NA
Northern Elephant Seal	Mirounga angustirostris	Pinniped	31011	California (Total)	1	0	log lmRob (Pup Count)	0.990477	0.0395695	25.0313	1.19e-13	0.912921	1.06803	0.841121	0.917126	1.99e-15	TRUE	FALSE	FALSE	FALSE	FALSE	Both	Phocid	NA
Northern Elephant Seal	Mirounga angustirostris	Pinniped	31015	Mexico (Pacific)	1	0	lmRob (Pup Count)	0.0581769	0.576385	0.100934	0.92597	-1.07154	1.18789	0.00338456	0.0581769	2.09e-15	FALSE	TRUE	FALSE	FALSE	FALSE	Both	Phocid	NA
Northern Elephant Seal	Mirounga angustirostris	Pinniped	31015	Mexico (Pacific)	1	0	log lmRob (Pup Count)	0.0618814	0.576249	0.107386	0.921261	-1.06757	1.19133	0.0038293	0.0618814	1.2e-14	FALSE	TRUE	FALSE	FALSE	FALSE	Both	Phocid	NA
Northern Fur Seal	Callorhinus ursinus	Pinniped	10000	Global	0	0	lmRob (Regular)	NA	NA	NA	NA	NA	NA	NA	NA	NA	FALSE	FALSE	FALSE	FALSE	TRUE	Oceanic	Otariid	NA
Northern Fur Seal	Callorhinus ursinus	Pinniped	10000	Global	0	0	log lmRob (Regular)	NA	NA	NA	NA	NA	NA	NA	NA	NA	FALSE	FALSE	FALSE	FALSE	TRUE	Oceanic	Otariid	NA
Northern Fur Seal	Callorhinus ursinus	Pinniped	17500	E Pacific Stock	1	0	lmRob (Pup Count)	-0.927375	0.348385	-2.66192	0.0287197	-1.61021	-0.24454	0.717215	0.846885	0.0167627	FALSE	FALSE	TRUE	FALSE	FALSE	Oceanic	Otariid	NA
Northern Fur Seal	Callorhinus ursinus	Pinniped	17500	E Pacific Stock	1	0	log lmRob (Pup Count)	-0.919105	0.145912	-6.29903	0.00023303	-1.20509	-0.633117	0.770798	0.877951	0.0200026	FALSE	FALSE	TRUE	FALSE	FALSE	Oceanic	Otariid	NA
Northern Fur Seal	Callorhinus ursinus	Pinniped	31003	Pribilof Islands, Alaska	0	0	lmRob (Pup Count)	-0.898358	0.0524017	-17.1437	6.79e-05	-1.00107	-0.795651	0.657492	0.810859	0.105391	FALSE	FALSE	TRUE	FALSE	FALSE	Oceanic	Otariid	NA
Northern Fur Seal	Callorhinus ursinus	Pinniped	31003	Pribilof Islands, Alaska	0	0	log lmRob (Pup Count)	-0.877829	0.044308	-19.812	3.83e-05	-0.964673	-0.790985	0.697887	0.835396	0.122144	FALSE	FALSE	TRUE	FALSE	FALSE	Oceanic	Otariid	NA
Northern Fur Seal	Callorhinus ursinus	Pinniped	31003	Pribilof Islands, Alaska	0	1	lmRob (Regular)	-0.941162	0.137671	-6.83629	0.000132825	-1.211	-0.671326	0.785435	0.886248	0.0310196	FALSE	FALSE	TRUE	FALSE	FALSE	Oceanic	Otariid	NA
Northern Fur Seal	Callorhinus ursinus	Pinniped	31003	Pribilof Islands, Alaska	0	1	log lmRob (Regular)	-0.922677	0.246744	-3.73941	0.00571017	-1.40629	-0.439059	0.735168	0.857419	0.0338097	FALSE	FALSE	TRUE	FALSE	FALSE	Oceanic	Otariid	NA
Northern Fur Seal	Callorhinus ursinus	Pinniped	31004	San Miguel Island, California	0	0	lmRob (Pup Count)	0.741134	0.0420835	17.611	1.08e-05	0.658651	0.823618	0.561965	0.749643	0.526225	TRUE	FALSE	FALSE	FALSE	FALSE	Oceanic	Otariid	NA
Northern Fur Seal	Callorhinus ursinus	Pinniped	31004	San Miguel Island, California	0	0	log lmRob (Pup Count)	0.701107	0.017642	39.7408	1.9e-07	0.666528	0.735685	0.701726	0.837691	0.529829	TRUE	FALSE	FALSE	FALSE	FALSE	Oceanic	Otariid	NA
Northern Fur Seal	Callorhinus ursinus	Pinniped	31004	San Miguel Island, California	0	1	lmRob (Regular)	0.488598	0.538415	0.907475	0.459943	-0.566695	1.54389	0.317997	0.563912	0.160217	FALSE	TRUE	FALSE	FALSE	FALSE	Oceanic	Otariid	NA
Northern Fur Seal	Callorhinus ursinus	Pinniped	31004	San Miguel Island, California	0	1	log lmRob (Regular)	0.384244	0.577377	0.665499	0.57421	-0.747415	1.5159	0.206266	0.454165	0.173754	FALSE	TRUE	FALSE	FALSE	FALSE	Oceanic	Otariid	NA
Pantropical spotted dolphin	Stenella attenuata	Cetacean	17500	E Tropical Pacific - Offshore (Combined)	1	0	lmRob (Regular)	-0.830676	0.105846	-7.84794	1.18e-08	-1.03813	-0.623217	0.577835	0.760155	-0.056622	FALSE	FALSE	TRUE	FALSE	FALSE	Oceanic	Odontocete	TRUE
Pantropical spotted dolphin	Stenella attenuata	Cetacean	17500	E Tropical Pacific - Offshore (Combined)	1	0	log lmRob (Regular)	-1.40561	0.0817751	-17.1887	0	-1.56589	-1.24533	0.513415	0.71653	-0.296635	FALSE	FALSE	TRUE	FALSE	FALSE	Oceanic	Odontocete	TRUE
Pantropical spotted dolphin	Stenella attenuata	Cetacean	17501	E Tropical Pacific - Coastal Stock	1	1	lmRob (Regular)	0.859208	0.208875	4.11351	0.00626167	0.449813	1.2686	0.736358	0.858113	-8.09e-17	TRUE	FALSE	FALSE	FALSE	FALSE	Nearshore	Odontocete	TRUE
Pantropical spotted dolphin	Stenella attenuata	Cetacean	17501	E Tropical Pacific - Coastal Stock	1	1	log lmRob (Regular)	0.458277	0.207366	2.20999	0.0691446	0.0518387	0.864714	0.421836	0.649489	0.252921	TRUE	FALSE	FALSE	FALSE	FALSE	Nearshore	Odontocete	TRUE
Pantropical spotted dolphin	Stenella attenuata	Cetacean	31000	E Tropical Pacific - N Offshore Stock	0	1	lmRob (Regular)	0.276737	0.455817	0.607124	0.555083	-0.616664	1.17014	0.100427	0.316902	-0.0269933	FALSE	TRUE	FALSE	FALSE	FALSE	Oceanic	Odontocete	TRUE
Pantropical spotted dolphin	Stenella attenuata	Cetacean	31000	E Tropical Pacific - N Offshore Stock	0	1	log lmRob (Regular)	0.276671	0.316617	0.873835	0.399358	-0.343898	0.89724	0.0971776	0.311733	-0.013318	FALSE	TRUE	FALSE	FALSE	FALSE	Oceanic	Odontocete	TRUE
Pantropical spotted dolphin	Stenella attenuata	Cetacean	32400	Japanese Waters	1	0	lmRob (Regular)	-0.40109	0.916039	-0.437852	0.737263	-2.19653	1.39435	0.160873	0.40109	-2.22e-15	FALSE	FALSE	FALSE	TRUE	FALSE	Oceanic	Odontocete	TRUE
Pantropical spotted dolphin	Stenella attenuata	Cetacean	32400	Japanese Waters	1	0	log lmRob (Regular)	-0.396642	0.917973	-0.432085	0.740351	-2.19587	1.40259	0.157325	0.396642	3.07e-14	FALSE	FALSE	FALSE	TRUE	FALSE	Oceanic	Odontocete	TRUE
Pantropical spotted dolphin	Stenella attenuata	Cetacean	52000	E Tropical Pacific- W/S Stock	0	1	lmRob (Regular)	-0.577318	0.453241	-1.27375	0.238509	-1.46567	0.311034	0.324668	0.569796	0.0115705	FALSE	FALSE	FALSE	TRUE	FALSE	Oceanic	Odontocete	TRUE
Pantropical spotted dolphin	Stenella attenuata	Cetacean	52000	E Tropical Pacific- W/S Stock	0	1	log lmRob (Regular)	-0.657381	4.62212	-0.142225	0.890419	-9.71673	8.40197	0.246752	0.496741	0.159271	FALSE	FALSE	FALSE	TRUE	FALSE	Oceanic	Odontocete	TRUE
Polar Bear	Ursus maritimus	Other	22113	Manitoba, Canada	1	1	lmRob (Regular)	0.562051	0.21302	2.63849	0.0141252	0.144531	0.979571	0.315362	0.561571	-4.43e-15	TRUE	FALSE	FALSE	FALSE	FALSE	Nearshore	Bear	NA
Polar Bear	Ursus maritimus	Other	22113	Manitoba, Canada	1	1	log lmRob (Regular)	0.216635	0.201811	1.07346	0.29332	-0.178914	0.612183	0.0542591	0.232936	0.244559	FALSE	TRUE	FALSE	FALSE	FALSE	Nearshore	Bear	NA
Polar Bear	Ursus maritimus	Other	22114	Ontario, Canada	1	1	lmRob (Regular)	0.771753	0.152468	5.06175	1.66e-05	0.472917	1.07059	0.462665	0.680195	-0.00884283	TRUE	FALSE	FALSE	FALSE	FALSE	Nearshore	Bear	NA
Polar Bear	Ursus maritimus	Other	22114	Ontario, Canada	1	1	log lmRob (Regular)	0.758803	0.127978	5.92915	1.33e-06	0.507966	1.00964	0.478065	0.691423	0.00203151	TRUE	FALSE	FALSE	FALSE	FALSE	Nearshore	Bear	NA
Polar Bear	Ursus maritimus	Other	22115	W Hudson Bay, Churchill & Cape Tatnam	0	0	lmRob (Regular)	0.00145791	0.324036	0.00449922	0.996508	-0.633652	0.636568	0.04874	0.220771	0.232863	TRUE	FALSE	FALSE	FALSE	FALSE	Nearshore	Bear	NA
Polar Bear	Ursus maritimus	Other	22115	W Hudson Bay, Churchill & Cape Tatnam	0	0	log lmRob (Regular)	0.0225714	0.318381	0.0708942	0.945032	-0.601456	0.646599	0.0553627	0.235293	0.237262	TRUE	FALSE	FALSE	FALSE	FALSE	Nearshore	Bear	NA
Ribbon seal	Histriophoca fasciata	Pinniped	31100	Bering Sea	0	1	lmRob (Regular)	0.428801	0.512443	0.836778	0.464131	-0.575587	1.43319	0.215986	0.464743	-0.0552556	TRUE	FALSE	FALSE	FALSE	FALSE	Both	Phocid	NA
Ribbon seal	Histriophoca fasciata	Pinniped	31100	Bering Sea	0	1	log lmRob (Regular)	0.490249	0.48535	1.01009	0.386849	-0.461036	1.44153	0.281867	0.530911	-0.0509987	TRUE	FALSE	FALSE	FALSE	FALSE	Both	Phocid	NA
Ribbon seal	Histriophoca fasciata	Pinniped	31101	Bering Sea & Sea of Okhotsk	1	0	lmRob (Regular)	NA	NA	NA	NA	NA	NA	NA	NA	NA	FALSE	FALSE	FALSE	FALSE	TRUE	Both	Phocid	NA
Ribbon seal	Histriophoca fasciata	Pinniped	31101	Bering Sea & Sea of Okhotsk	1	0	log lmRob (Regular)	NA	NA	NA	NA	NA	NA	NA	NA	NA	FALSE	FALSE	FALSE	FALSE	TRUE	Both	Phocid	NA
Ribbon seal	Histriophoca fasciata	Pinniped	31102	W Bering Sea	0	0	lmRob (Regular)	1.1416	0.253886	4.4965	0.00642018	0.643983	1.63922	0.448877	0.669983	-0.208786	TRUE	FALSE	FALSE	FALSE	FALSE	Both	Phocid	NA
Ribbon seal	Histriophoca fasciata	Pinniped	31102	W Bering Sea	0	0	log lmRob (Regular)	0.693146	1.09076	0.635468	0.553064	-1.44475	2.83104	0.540543	0.735216	0.0173979	FALSE	TRUE	FALSE	FALSE	FALSE	Both	Phocid	NA
Ribbon seal	Histriophoca fasciata	Pinniped	31103	W Bering & Sea of Okhotsk	1	0	lmRob (Regular)	0.134022	0.190373	0.703997	0.532159	-0.239109	0.507153	0.0090917	0.0953504	-0.359049	FALSE	TRUE	FALSE	FALSE	FALSE	Both	Phocid	NA
Ribbon seal	Histriophoca fasciata	Pinniped	31103	W Bering & Sea of Okhotsk	1	0	log lmRob (Regular)	0.720875	0.505458	1.42618	0.249069	-0.269822	1.71157	0.611319	0.781869	0.0701954	FALSE	TRUE	FALSE	FALSE	FALSE	Both	Phocid	NA
Ribbon seal	Histriophoca fasciata	Pinniped	32200	Sea of Okhotsk	0	1	lmRob (Regular)	1.0674	0.183694	5.81077	6.07e-05	0.707362	1.42744	0.620187	0.78752	0.280859	TRUE	FALSE	FALSE	FALSE	FALSE	Both	Phocid	NA
Ribbon seal	Histriophoca fasciata	Pinniped	32200	Sea of Okhotsk	0	1	log lmRob (Regular)	1.06278	0.170554	6.23136	3.06e-05	0.728498	1.39707	0.632094	0.795043	0.312679	TRUE	FALSE	FALSE	FALSE	FALSE	Both	Phocid	NA
Ringed seal	Pusa hispida	Pinniped	10000	Global	1	0	lmRob (Regular)	NA	NA	NA	NA	NA	NA	NA	NA	NA	FALSE	FALSE	FALSE	FALSE	TRUE	Nearshore	Phocid	NA
Ringed seal	Pusa hispida	Pinniped	10000	Global	1	0	log lmRob (Regular)	NA	NA	NA	NA	NA	NA	NA	NA	NA	FALSE	FALSE	FALSE	FALSE	TRUE	Nearshore	Phocid	NA
Ringed seal	Pusa hispida	Pinniped	21100	Baltic Sea	0	1	lmRob (Regular)	NA	NA	NA	NA	NA	NA	NA	NA	NA	FALSE	FALSE	FALSE	FALSE	TRUE	Nearshore	Phocid	NA
Ringed seal	Pusa hispida	Pinniped	21100	Baltic Sea	0	1	log lmRob (Regular)	NA	NA	NA	NA	NA	NA	NA	NA	NA	FALSE	FALSE	FALSE	FALSE	TRUE	Nearshore	Phocid	NA
Risso's Dolphin	Grampus griseus	Cetacean	17500	E Tropical Pacific	1	1	lmRob (Regular)	0.208345	0.405639	0.513622	0.621398	-0.586707	1.0034	0.0434077	0.208345	-2.77e-15	FALSE	TRUE	FALSE	FALSE	FALSE	Both	Odontocete	TRUE
Risso's Dolphin	Grampus griseus	Cetacean	17500	E Tropical Pacific	1	1	log lmRob (Regular)	0.220981	0.35116	0.629287	0.546707	-0.467294	0.909255	0.0488325	0.220981	-3.35e-15	FALSE	TRUE	FALSE	FALSE	FALSE	Both	Odontocete	TRUE
Rough-toothed Dolphin	Steno bredanensis	Cetacean	17500	E Tropical Pacific	1	1	lmRob (Regular)	0.0429881	3.02927	0.0141909	0.989025	-5.89439	5.98036	0.00184798	0.0429881	-5.48e-16	FALSE	TRUE	FALSE	FALSE	FALSE	Oceanic	Odontocete	TRUE
Rough-toothed Dolphin	Steno bredanensis	Cetacean	17500	E Tropical Pacific	1	1	log lmRob (Regular)	0.121773	0.401663	0.303171	0.769494	-0.665487	0.909033	0.0148285	0.121773	-1.55e-15	FALSE	TRUE	FALSE	FALSE	FALSE	Oceanic	Odontocete	TRUE
Sea Otter	Enhydra lutris	Other	30000	N Pacific	0	0	lmRob (Regular)	NA	NA	NA	NA	NA	NA	NA	NA	NA	FALSE	FALSE	FALSE	FALSE	TRUE	Nearshore	Otter	NA
Sea Otter	Enhydra lutris	Other	30000	N Pacific	0	0	log lmRob (Regular)	NA	NA	NA	NA	NA	NA	NA	NA	NA	FALSE	FALSE	FALSE	FALSE	TRUE	Nearshore	Otter	NA
Sea Otter	Enhydra lutris	Other	31002	Washington	1	1	lmRob (Regular)	0.977121	0.0879222	11.1135	1.72e-09	0.804793	1.14945	0.687727	0.829293	-0.112109	TRUE	FALSE	FALSE	FALSE	FALSE	Nearshore	Otter	NA
Sea Otter	Enhydra lutris	Other	31002	Washington	1	1	log lmRob (Regular)	0.73784	0.0494178	14.9307	1.39e-11	0.640982	0.834699	0.770932	0.878028	0.0757081	TRUE	FALSE	FALSE	FALSE	FALSE	Nearshore	Otter	NA
Sea Otter	Enhydra lutris	Other	31005	British Columbia	1	1	lmRob (Regular)	0.87223	0.157729	5.52993	5.77e-05	0.563082	1.18138	0.518739	0.720235	-0.051025	TRUE	FALSE	FALSE	FALSE	FALSE	Nearshore	Otter	NA
Sea Otter	Enhydra lutris	Other	31005	British Columbia	1	1	log lmRob (Regular)	1.1444	0.115463	9.91141	5.62e-08	0.918096	1.37071	0.624981	0.790558	0.107735	TRUE	FALSE	FALSE	FALSE	FALSE	Nearshore	Otter	NA
Sea Otter	Enhydra lutris	Other	31011	California	1	1	lmRob (Regular)	0.934111	0.0760461	12.2835	7.7e-12	0.785061	1.08316	0.70986	0.842532	0.0013722	TRUE	FALSE	FALSE	FALSE	FALSE	Nearshore	Otter	NA
Sea Otter	Enhydra lutris	Other	31011	California	1	1	log lmRob (Regular)	0.929169	0.0799374	11.6237	2.41e-11	0.772492	1.08585	0.742688	0.861794	-1.89e-15	TRUE	FALSE	FALSE	FALSE	FALSE	Nearshore	Otter	NA
Sea Otter	Enhydra lutris	Other	31100	Bering Island, Russia	0	1	lmRob (Regular)	0.843626	0.0475227	17.7521	4.44e-07	0.750481	0.93677	0.507381	0.712307	-0.200246	TRUE	FALSE	FALSE	FALSE	FALSE	Nearshore	Otter	NA
Sea Otter	Enhydra lutris	Other	31100	Bering Island, Russia	0	1	log lmRob (Regular)	0.881056	0.0513643	17.1531	5.62e-07	0.780382	0.98173	0.449784	0.67066	-0.170484	TRUE	FALSE	FALSE	FALSE	FALSE	Nearshore	Otter	NA
Sea Otter	Enhydra lutris	Other	36001	Prince William Sound, Alaska	0	1	lmRob (Regular)	NA	NA	NA	NA	NA	NA	NA	NA	NA	FALSE	FALSE	FALSE	FALSE	TRUE	Nearshore	Otter	NA
Sea Otter	Enhydra lutris	Other	36001	Prince William Sound, Alaska	0	1	log lmRob (Regular)	NA	NA	NA	NA	NA	NA	NA	NA	NA	FALSE	FALSE	FALSE	FALSE	TRUE	Nearshore	Otter	NA
Sea Otter	Enhydra lutris	Other	38000	Aleutian Archipelago	0	1	lmRob (Regular)	NA	NA	NA	NA	NA	NA	NA	NA	NA	FALSE	FALSE	FALSE	FALSE	TRUE	Nearshore	Otter	NA
Sea Otter	Enhydra lutris	Other	38000	Aleutian Archipelago	0	1	log lmRob (Regular)	NA	NA	NA	NA	NA	NA	NA	NA	NA	FALSE	FALSE	FALSE	FALSE	TRUE	Nearshore	Otter	NA
Sea Otter	Enhydra lutris	Other	41000	SE Alaska	1	0	lmRob (Regular)	NA	NA	NA	NA	NA	NA	NA	NA	NA	FALSE	FALSE	FALSE	FALSE	TRUE	Nearshore	Otter	NA
Sea Otter	Enhydra lutris	Other	41000	SE Alaska	1	0	log lmRob (Regular)	NA	NA	NA	NA	NA	NA	NA	NA	NA	FALSE	FALSE	FALSE	FALSE	TRUE	Nearshore	Otter	NA
Sei Whale	Balaenoptera borealis	Cetacean	10000	Global	1	0	lmRob (Regular)	NA	NA	NA	NA	NA	NA	NA	NA	NA	FALSE	FALSE	FALSE	FALSE	TRUE	Oceanic	Mysticete	NA
Sei Whale	Balaenoptera borealis	Cetacean	10000	Global	1	0	log lmRob (Regular)	NA	NA	NA	NA	NA	NA	NA	NA	NA	FALSE	FALSE	FALSE	FALSE	TRUE	Oceanic	Mysticete	NA
Sei Whale	Balaenoptera borealis	Cetacean	12000	S Hemisphere	1	1	lmRob (Regular)	0.792524	0.626948	1.2641	0.426075	-0.436295	2.02134	0.621163	0.788139	-0.198755	FALSE	TRUE	FALSE	FALSE	FALSE	Oceanic	Mysticete	NA
Sei Whale	Balaenoptera borealis	Cetacean	12000	S Hemisphere	1	1	log lmRob (Regular)	0.74766	0.653087	1.14481	0.457083	-0.532391	2.02771	0.571624	0.756058	-0.207042	FALSE	TRUE	FALSE	FALSE	FALSE	Oceanic	Mysticete	NA
Sei Whale	Balaenoptera borealis	Cetacean	20000	N Atlantic	1	1	lmRob (Regular)	NA	NA	NA	NA	NA	NA	NA	NA	NA	FALSE	FALSE	FALSE	FALSE	TRUE	Oceanic	Mysticete	NA
Sei Whale	Balaenoptera borealis	Cetacean	20000	N Atlantic	1	1	log lmRob (Regular)	NA	NA	NA	NA	NA	NA	NA	NA	NA	FALSE	FALSE	FALSE	FALSE	TRUE	Oceanic	Mysticete	NA
Sei Whale	Balaenoptera borealis	Cetacean	30000	N Pacific	1	1	lmRob (Regular)	NA	NA	NA	NA	NA	NA	NA	NA	NA	FALSE	FALSE	FALSE	FALSE	TRUE	Oceanic	Mysticete	NA
Sei Whale	Balaenoptera borealis	Cetacean	30000	N Pacific	1	1	log lmRob (Regular)	NA	NA	NA	NA	NA	NA	NA	NA	NA	FALSE	FALSE	FALSE	FALSE	TRUE	Oceanic	Mysticete	NA
Short-beaked Common Dolphin	Delphinus delphis	Cetacean	17500	E Tropical Pacific	1	1	lmRob (Regular)	0.299778	0.363924	0.823738	0.433957	-0.413513	1.01307	0.0898669	0.299778	-3.71e-15	FALSE	TRUE	FALSE	FALSE	FALSE	Both	Odontocete	TRUE
Short-beaked Common Dolphin	Delphinus delphis	Cetacean	17500	E Tropical Pacific	1	1	log lmRob (Regular)	0.339435	1.13482	0.29911	0.772479	-1.8848	2.56367	0.113771	0.337299	-2.74e-15	FALSE	TRUE	FALSE	FALSE	FALSE	Both	Odontocete	TRUE
Short-finned pilot whale	Globicephala macrorhynchus	Cetacean	32000	Japanese Waters	1	1	lmRob (Regular)	-0.7197	0.465221	-1.54701	0.365322	-1.63153	0.192132	0.720156	0.84862	0.1595	FALSE	FALSE	FALSE	TRUE	FALSE	Oceanic	Odontocete	TRUE
Short-finned pilot whale	Globicephala macrorhynchus	Cetacean	32000	Japanese Waters	1	1	log lmRob (Regular)	-0.714821	0.469379	-1.52291	0.369894	-1.6348	0.205163	0.71413	0.845062	0.160926	FALSE	FALSE	FALSE	TRUE	FALSE	Oceanic	Odontocete	TRUE
South African Fur Seal	Arctocephalus pusillus	Pinniped	41000	South Africa & Namibia	1	1	lmRob (Regular)	0.994676	0.0207661	47.8991	0.0132889	0.953975	1.03538	0.95407	0.976765	-0.00664933	TRUE	FALSE	FALSE	FALSE	FALSE	Nearshore	Otariid	NA
South African Fur Seal	Arctocephalus pusillus	Pinniped	41000	South Africa & Namibia	1	1	log lmRob (Regular)	0.991504	0.0320544	30.9319	0.0205742	0.928678	1.05433	0.963735	0.9817	-0.0102639	TRUE	FALSE	FALSE	FALSE	FALSE	Nearshore	Otariid	NA
South African Fur Seal	Arctocephalus pusillus	Pinniped	92000	S Australia	0	0	lmRob (Regular)	NA	NA	NA	NA	NA	NA	NA	NA	NA	FALSE	FALSE	FALSE	FALSE	TRUE	Nearshore	Otariid	NA
South African Fur Seal	Arctocephalus pusillus	Pinniped	92000	S Australia	0	0	log lmRob (Regular)	NA	NA	NA	NA	NA	NA	NA	NA	NA	FALSE	FALSE	FALSE	FALSE	TRUE	Nearshore	Otariid	NA
South African Fur Seal	Arctocephalus pusillus	Pinniped	92000	S Australia	1	1	lmRob (Pup Count)	1.60039	0.201517	7.94168	0.00136124	1.20541	1.99536	0.453303	0.673278	-0.276788	TRUE	FALSE	FALSE	FALSE	FALSE	Nearshore	Otariid	NA
South African Fur Seal	Arctocephalus pusillus	Pinniped	92000	S Australia	1	1	log lmRob (Pup Count)	1.50987	0.151113	9.99166	0.000563823	1.21369	1.80605	0.660632	0.812793	-0.294754	TRUE	FALSE	FALSE	FALSE	FALSE	Nearshore	Otariid	NA
South American Sea Lion	Otaria flavescens	Pinniped	42000	N Patagonia	1	1	lmRob (Pup Count)	0.962646	0.121734	7.90782	1.57e-06	0.724049	1.20124	0.754625	0.868691	9.71e-17	TRUE	FALSE	FALSE	FALSE	FALSE	Nearshore	Otariid	NA
South American Sea Lion	Otaria flavescens	Pinniped	42000	N Patagonia	1	1	log lmRob (Pup Count)	1.03653	0.0617131	16.796	1.13e-10	0.915573	1.15749	0.732765	0.856017	-0.0425216	TRUE	FALSE	FALSE	FALSE	FALSE	Nearshore	Otariid	NA
Southern Elephant Seal	Mirounga leonina	Pinniped	10000	Global	1	0	lmRob (Regular)	NA	NA	NA	NA	NA	NA	NA	NA	NA	FALSE	FALSE	FALSE	FALSE	TRUE	Both	Phocid	NA
Southern Elephant Seal	Mirounga leonina	Pinniped	10000	Global	1	0	log lmRob (Regular)	NA	NA	NA	NA	NA	NA	NA	NA	NA	FALSE	FALSE	FALSE	FALSE	TRUE	Both	Phocid	NA
Southern Elephant Seal	Mirounga leonina	Pinniped	60003	Marion Island	0	0	lmRob (Pup Count)	0.242137	0.24249	0.998545	0.329383	-0.233143	0.717418	0.0511602	0.226186	-0.460806	FALSE	TRUE	FALSE	FALSE	FALSE	Both	Phocid	NA
Southern Elephant Seal	Mirounga leonina	Pinniped	60003	Marion Island	0	0	log lmRob (Pup Count)	0.2665	0.278872	0.955637	0.350128	-0.280089	0.813089	0.0333953	0.182744	-0.456887	FALSE	TRUE	FALSE	FALSE	FALSE	Both	Phocid	NA
Southern Elephant Seal	Mirounga leonina	Pinniped	60003	Marion Island	0	1	lmRob (Regular)	-0.901885	0.16335	-5.52119	9.85e-05	-1.22205	-0.581719	0.50105	0.707849	-0.362229	FALSE	FALSE	TRUE	FALSE	FALSE	Both	Phocid	NA
Southern Elephant Seal	Mirounga leonina	Pinniped	60003	Marion Island	0	1	log lmRob (Regular)	-0.92123	0.20817	-4.42538	0.000684915	-1.32924	-0.513218	0.519924	0.721057	-0.360806	FALSE	FALSE	TRUE	FALSE	FALSE	Both	Phocid	NA
Southern Elephant Seal	Mirounga leonina	Pinniped	60004	Gough Island	0	1	lmRob (Pup Count)	-0.866415	0.276095	-3.13811	0.0119645	-1.40756	-0.325269	0.666226	0.816226	1.79e-15	FALSE	FALSE	FALSE	TRUE	FALSE	Both	Phocid	NA
Southern Elephant Seal	Mirounga leonina	Pinniped	60004	Gough Island	0	1	log lmRob (Pup Count)	-0.49682	0.110252	-4.50623	0.00147567	-0.712913	-0.280727	0.349791	0.591431	0.271421	FALSE	FALSE	FALSE	TRUE	FALSE	Both	Phocid	NA
Southern Elephant Seal	Mirounga leonina	Pinniped	60004	Gough Island	0	0	lmRob (Regular)	NA	NA	NA	NA	NA	NA	NA	NA	NA	FALSE	FALSE	FALSE	FALSE	TRUE	Both	Phocid	NA
Southern Elephant Seal	Mirounga leonina	Pinniped	60004	Gough Island	0	0	log lmRob (Regular)	NA	NA	NA	NA	NA	NA	NA	NA	NA	FALSE	FALSE	FALSE	FALSE	TRUE	Both	Phocid	NA
Southern Elephant Seal	Mirounga leonina	Pinniped	60005	Isles Crozet & Possession Island	0	1	lmRob (Regular)	-0.163887	0.0719688	-2.2772	0.0378539	-0.304946	-0.0228286	0.21329	0.461834	-0.425419	FALSE	FALSE	TRUE	FALSE	FALSE	Both	Phocid	NA
Southern Elephant Seal	Mirounga leonina	Pinniped	60005	Isles Crozet & Possession Island	0	1	log lmRob (Regular)	-0.288422	0.142861	-2.0189	0.0617426	-0.568431	-0.00841412	0.20555	0.453376	-0.40711	FALSE	FALSE	TRUE	FALSE	FALSE	Both	Phocid	NA
Southern Elephant Seal	Mirounga leonina	Pinniped	60006	Macquarie Island	0	1	lmRob (Regular)	-0.00674069	0.00403497	-1.67057	0.107799	-0.0146492	0.00116785	0.0454643	0.213224	-0.289654	FALSE	FALSE	FALSE	TRUE	FALSE	Both	Phocid	NA
Southern Elephant Seal	Mirounga leonina	Pinniped	60006	Macquarie Island	0	1	log lmRob (Regular)	-0.0456076	0.0243096	-1.87612	0.0728532	-0.0932545	0.00203919	0.060602	0.246175	-0.318559	FALSE	FALSE	FALSE	TRUE	FALSE	Both	Phocid	NA
Southern Elephant Seal	Mirounga leonina	Pinniped	60007	South Georgia	0	1	lmRob (Regular)	0.70296	0.472032	1.48922	0.274868	-0.222222	1.62814	0.537328	0.733027	-0.0788035	FALSE	TRUE	FALSE	FALSE	FALSE	Both	Phocid	NA
Southern Elephant Seal	Mirounga leonina	Pinniped	60007	South Georgia	0	1	log lmRob (Regular)	0.712073	0.466006	1.52803	0.266088	-0.201299	1.62545	0.549861	0.741526	-0.0781877	FALSE	TRUE	FALSE	FALSE	FALSE	Both	Phocid	NA
Southern Elephant Seal	Mirounga leonina	Pinniped	60008	Falkland Island	0	1	lmRob (Regular)	0.00235855	0.00117221	2.01206	0.100382	6.1e-05	0.00465608	0.0266983	0.163396	-0.530888	TRUE	FALSE	FALSE	FALSE	FALSE	Both	Phocid	NA
Southern Elephant Seal	Mirounga leonina	Pinniped	60008	Falkland Island	0	1	log lmRob (Regular)	0.00662689	0.0032978	2.00949	0.100712	0.000163214	0.0130906	0.0437355	0.20913	-0.566577	TRUE	FALSE	FALSE	FALSE	FALSE	Both	Phocid	NA
Southern Elephant Seal	Mirounga leonina	Pinniped	60009	Kerguelen Isles	0	1	lmRob (Regular)	0.0204677	0.0238807	0.857081	0.396773	-0.0263385	0.067274	0.0540536	0.232494	-0.213233	FALSE	TRUE	FALSE	FALSE	FALSE	Both	Phocid	NA
Southern Elephant Seal	Mirounga leonina	Pinniped	60009	Kerguelen Isles	0	1	log lmRob (Regular)	0.0428099	0.0538792	0.794554	0.431808	-0.0627933	0.148413	0.0280952	0.167616	-0.185749	FALSE	TRUE	FALSE	FALSE	FALSE	Both	Phocid	NA
Southern Elephant Seal	Mirounga leonina	Pinniped	60010	Heard Island	0	1	lmRob (Regular)	0.915816	0.449915	2.03553	0.134624	0.033983	1.79765	0.455676	0.675038	0.143437	TRUE	FALSE	FALSE	FALSE	FALSE	Both	Phocid	NA
Southern Elephant Seal	Mirounga leonina	Pinniped	60010	Heard Island	0	1	log lmRob (Regular)	0.891638	86.7418	0.0102792	0.992444	-169.122	170.906	0.57511	0.75836	-0.0322709	FALSE	TRUE	FALSE	FALSE	FALSE	Both	Phocid	NA
Southern Elephant Seal	Mirounga leonina	Pinniped	60010	Heard Island	0	0	lmRob (Pup Count)	NA	NA	NA	NA	NA	NA	NA	NA	NA	FALSE	FALSE	FALSE	FALSE	TRUE	Both	Phocid	NA
Southern Elephant Seal	Mirounga leonina	Pinniped	60010	Heard Island	0	0	log lmRob (Pup Count)	NA	NA	NA	NA	NA	NA	NA	NA	NA	FALSE	FALSE	FALSE	FALSE	TRUE	Both	Phocid	NA
Southern Elephant Seal	Mirounga leonina	Pinniped	60011	Peninsula Valdes	0	1	lmRob (Regular)	0.978339	0.141743	6.9022	0.000978001	0.700523	1.25616	0.886716	0.941656	-1.68e-16	TRUE	FALSE	FALSE	FALSE	FALSE	Both	Phocid	NA
Southern Elephant Seal	Mirounga leonina	Pinniped	60011	Peninsula Valdes	0	1	log lmRob (Regular)	0.727018	0.0912415	7.96807	0.000502236	0.548185	0.905851	0.663504	0.814558	0.133083	TRUE	FALSE	FALSE	FALSE	FALSE	Both	Phocid	NA
Southern Elephant Seal	Mirounga leonina	Pinniped	60012	South Shetland Island	0	1	lmRob (Regular)	NA	NA	NA	NA	NA	NA	NA	NA	NA	FALSE	FALSE	FALSE	FALSE	TRUE	Both	Phocid	NA
Southern Elephant Seal	Mirounga leonina	Pinniped	60012	South Shetland Island	0	1	log lmRob (Regular)	NA	NA	NA	NA	NA	NA	NA	NA	NA	FALSE	FALSE	FALSE	FALSE	TRUE	Both	Phocid	NA
Southern Elephant Seal	Mirounga leonina	Pinniped	60013	South Orkney Island	0	1	lmRob (Regular)	NA	NA	NA	NA	NA	NA	NA	NA	NA	FALSE	FALSE	FALSE	FALSE	TRUE	Both	Phocid	NA
Southern Elephant Seal	Mirounga leonina	Pinniped	60013	South Orkney Island	0	1	log lmRob (Regular)	NA	NA	NA	NA	NA	NA	NA	NA	NA	FALSE	FALSE	FALSE	FALSE	TRUE	Both	Phocid	NA
Southern Right Whale	Eubalaena australis	Cetacean	12211	Argentina	0	0	lmRob (Pup Count)	0.963564	0.0662094	14.5533	2.14e-11	0.833794	1.09333	0.721909	0.849652	-0.0106794	TRUE	FALSE	FALSE	FALSE	FALSE	Nearshore	Mysticete	NA
Southern Right Whale	Eubalaena australis	Cetacean	12211	Argentina	0	0	log lmRob (Pup Count)	1.04821	0.00397324	263.818	0	1.04042	1.056	0.65339	0.808326	-0.0445672	TRUE	FALSE	FALSE	FALSE	FALSE	Nearshore	Mysticete	NA
Southern Right Whale	Eubalaena australis	Cetacean	41000	South Africa	0	1	lmRob (Pup Count)	0.929752	0.122613	7.58282	4.76e-08	0.689431	1.17007	0.640204	0.800127	-0.0165738	TRUE	FALSE	FALSE	FALSE	FALSE	Nearshore	Mysticete	NA
Southern Right Whale	Eubalaena australis	Cetacean	41000	South Africa	0	1	log lmRob (Pup Count)	1.03772	0.0540839	19.1872	0	0.931716	1.14372	0.689123	0.830134	-0.05559	TRUE	FALSE	FALSE	FALSE	FALSE	Nearshore	Mysticete	NA
Southern Right Whale	Eubalaena australis	Cetacean	12000	S Hemisphere	1	0	lmRob (Regular)	1.01455	0.0437794	23.1741	0.0274541	0.928741	1.10036	0.96938	0.984571	0.01788	TRUE	FALSE	FALSE	FALSE	FALSE	Nearshore	Mysticete	NA
Southern Right Whale	Eubalaena australis	Cetacean	12000	S Hemisphere	1	0	log lmRob (Regular)	0.997007	0.00830294	120.079	0.00530156	0.980733	1.01328	0.96938	0.984571	-0.00339101	TRUE	FALSE	FALSE	FALSE	FALSE	Nearshore	Mysticete	NA
Southern Right Whale	Eubalaena australis	Cetacean	12211	Argentina	0	1	lmRob (Regular)	0.915117	0.0577989	15.8328	5.2e-12	0.801831	1.0284	0.699819	0.836552	-0.0436298	TRUE	FALSE	FALSE	FALSE	FALSE	Nearshore	Mysticete	NA
Southern Right Whale	Eubalaena australis	Cetacean	12211	Argentina	0	1	log lmRob (Regular)	0.999993	0.000954475	1047.69	0	0.998122	1.00186	0.903245	0.950392	3.72e-16	TRUE	FALSE	FALSE	FALSE	FALSE	Nearshore	Mysticete	NA
Southern Right Whale	Eubalaena australis	Cetacean	12212	Brazil	0	1	lmRob (Regular)	0.348836	0.13881	2.51304	0.030752	0.0767677	0.620904	0.372325	0.610184	-0.294951	TRUE	FALSE	FALSE	FALSE	FALSE	Nearshore	Mysticete	NA
Southern Right Whale	Eubalaena australis	Cetacean	12212	Brazil	0	1	log lmRob (Regular)	1.0762	0.196641	5.47289	0.000271947	0.690779	1.46161	0.50039	0.707382	-0.115463	TRUE	FALSE	FALSE	FALSE	FALSE	Nearshore	Mysticete	NA
Southern Right Whale	Eubalaena australis	Cetacean	12213	Uruguay	0	1	lmRob (Regular)	0.476401	0.0885568	5.3796	6.14e-05	0.302829	0.649972	0.323906	0.569128	-0.283619	TRUE	FALSE	FALSE	FALSE	FALSE	Nearshore	Mysticete	NA
Southern Right Whale	Eubalaena australis	Cetacean	12213	Uruguay	0	1	log lmRob (Regular)	0.848266	0.159234	5.32717	6.81e-05	0.536168	1.16036	0.425308	0.652157	-0.148997	TRUE	FALSE	FALSE	FALSE	FALSE	Nearshore	Mysticete	NA
Southern Right Whale	Eubalaena australis	Cetacean	70006	New Zealand	0	1	lmRob (Regular)	NA	NA	NA	NA	NA	NA	NA	NA	NA	FALSE	FALSE	FALSE	FALSE	TRUE	Nearshore	Mysticete	NA
Southern Right Whale	Eubalaena australis	Cetacean	70006	New Zealand	0	1	log lmRob (Regular)	NA	NA	NA	NA	NA	NA	NA	NA	NA	FALSE	FALSE	FALSE	FALSE	TRUE	Nearshore	Mysticete	NA
Southern Right Whale	Eubalaena australis	Cetacean	91000	Southern Australia	0	1	lmRob (Regular)	0.474034	0.165688	2.861	0.0118986	0.149285	0.798783	0.343937	0.586461	-0.21249	TRUE	FALSE	FALSE	FALSE	FALSE	Nearshore	Mysticete	NA
Southern Right Whale	Eubalaena australis	Cetacean	91000	Southern Australia	0	1	log lmRob (Regular)	0.826897	0.149898	5.51638	5.92e-05	0.533096	1.1207	0.616883	0.785419	1.44e-14	TRUE	FALSE	FALSE	FALSE	FALSE	Nearshore	Mysticete	NA
Sperm Whale	Physeter macrocephalus	Cetacean	10000	Global	1	0	lmRob (Regular)	NA	NA	NA	NA	NA	NA	NA	NA	NA	FALSE	FALSE	FALSE	FALSE	TRUE	Oceanic	Odontocete	FALSE
Sperm Whale	Physeter macrocephalus	Cetacean	10000	Global	1	0	log lmRob (Regular)	NA	NA	NA	NA	NA	NA	NA	NA	NA	FALSE	FALSE	FALSE	FALSE	TRUE	Oceanic	Odontocete	FALSE
Sperm Whale	Physeter macrocephalus	Cetacean	12001	S Hemisphere (S of 60 Degrees S)	0	0	lmRob (Regular)	-0.931541	0.283309	-3.28808	0.0461446	-1.48683	-0.376256	0.0280044	0.167345	0.598307	FALSE	FALSE	TRUE	FALSE	FALSE	Oceanic	Odontocete	FALSE
Sperm Whale	Physeter macrocephalus	Cetacean	12001	S Hemisphere (S of 60 Degrees S)	0	0	log lmRob (Regular)	-0.797913	0.199709	-3.99537	0.0280935	-1.18934	-0.406482	0.40335	0.635098	0.604745	FALSE	FALSE	TRUE	FALSE	FALSE	Oceanic	Odontocete	FALSE
Spinner Dolphin	Stenella longirostris	Cetacean	17000	E Tropical Pacific - Whitebelly	1	1	lmRob (Regular)	-0.512176	0.123007	-4.16378	0.000374326	-0.753271	-0.271082	0.0661207	0.257139	-0.791815	FALSE	FALSE	TRUE	FALSE	FALSE	Both	Odontocete	TRUE
Spinner Dolphin	Stenella longirostris	Cetacean	17000	E Tropical Pacific - Whitebelly	1	1	log lmRob (Regular)	-0.754881	0.141558	-5.33267	2.05e-05	-1.03233	-0.477428	0.0456628	0.213688	-0.903997	FALSE	FALSE	TRUE	FALSE	FALSE	Both	Odontocete	TRUE
Spinner Dolphin	Stenella longirostris	Cetacean	17500	E Tropical Pacific - Eastern	1	1	lmRob (Regular)	-0.0191307	0.343933	-0.0556232	0.956102	-0.69324	0.654978	5.54e-05	0.00744456	0.00572184	FALSE	FALSE	FALSE	TRUE	FALSE	Both	Odontocete	TRUE
Spinner Dolphin	Stenella longirostris	Cetacean	17500	E Tropical Pacific - Eastern	1	1	log lmRob (Regular)	-3.07498	0.203539	-15.1076	9.28e-14	-3.47392	-2.67605	-1.25087	1.11842	-2.47907	FALSE	FALSE	TRUE	FALSE	FALSE	Both	Odontocete	TRUE
Steller Sea Lion	Eumetopias jubatus	Pinniped	10000	Global	0	0	lmRob (Regular)	NA	NA	NA	NA	NA	NA	NA	NA	NA	FALSE	FALSE	FALSE	FALSE	TRUE	Nearshore	Otariid	NA
Steller Sea Lion	Eumetopias jubatus	Pinniped	10000	Global	0	0	log lmRob (Regular)	NA	NA	NA	NA	NA	NA	NA	NA	NA	FALSE	FALSE	FALSE	FALSE	TRUE	Nearshore	Otariid	NA
Steller Sea Lion	Eumetopias jubatus	Pinniped	31005	British Columbia	0	0	lmRob (Regular)	0.411325	0.136118	3.02183	0.0193363	0.144534	0.678115	0.254599	0.504578	-0.312525	TRUE	FALSE	FALSE	FALSE	FALSE	Nearshore	Otariid	NA
Steller Sea Lion	Eumetopias jubatus	Pinniped	31005	British Columbia	0	0	log lmRob (Regular)	0.942047	34.099	0.0276269	0.978731	-65.8919	67.776	0.541257	0.735702	0.102656	FALSE	TRUE	FALSE	FALSE	FALSE	Nearshore	Otariid	NA
Steller Sea Lion	Eumetopias jubatus	Pinniped	36002	E Alaska (incl. SE AK, BC, WA, OR, CA)	1	1	lmRob (Regular)	1.24535	0.0780249	15.961	9.01e-05	1.09242	1.39828	0.740366	0.860445	-0.142709	TRUE	FALSE	FALSE	FALSE	FALSE	Nearshore	Otariid	NA
Steller Sea Lion	Eumetopias jubatus	Pinniped	36002	E Alaska (incl. SE AK, BC, WA, OR, CA)	1	1	log lmRob (Regular)	0.98472	0.114101	8.63024	0.000991183	0.761082	1.20836	0.843546	0.918448	-1.42e-15	TRUE	FALSE	FALSE	FALSE	FALSE	Nearshore	Otariid	NA
Steller Sea Lion	Eumetopias jubatus	Pinniped	36003	W Alaska	1	1	lmRob (Regular)	-0.070728	0.0364064	-1.94274	0.0740259	-0.142085	0.000628445	0.146725	0.383047	-0.38271	FALSE	FALSE	FALSE	TRUE	FALSE	Nearshore	Otariid	NA
Steller Sea Lion	Eumetopias jubatus	Pinniped	36003	W Alaska	1	1	log lmRob (Regular)	-0.220795	0.122142	-1.8077	0.0938368	-0.460193	0.0186019	0.141888	0.37668	-0.371944	FALSE	FALSE	FALSE	TRUE	FALSE	Nearshore	Otariid	NA
Striped Dolphin	Stenella coeruleoalba	Cetacean	17500	E Tropical Pacific	1	1	lmRob (Regular)	-0.643106	1.35719	-0.473852	0.648268	-3.30319	2.01698	0.139219	0.373121	-0.0442483	FALSE	FALSE	FALSE	TRUE	FALSE	Oceanic	Odontocete	TRUE
Striped Dolphin	Stenella coeruleoalba	Cetacean	17500	E Tropical Pacific	1	1	log lmRob (Regular)	-0.653303	0.211599	-3.08746	0.0149469	-1.06804	-0.23857	0.211906	0.460333	-0.00463987	FALSE	FALSE	FALSE	TRUE	FALSE	Oceanic	Odontocete	TRUE
Subantarctic Fur Seal	Arctocephalus tropicalis	Pinniped	60003	Marion Island	0	0	lmRob (Regular)	NA	NA	NA	NA	NA	NA	NA	NA	NA	FALSE	FALSE	FALSE	FALSE	TRUE	Both	Otariid	NA
Subantarctic Fur Seal	Arctocephalus tropicalis	Pinniped	60003	Marion Island	0	0	log lmRob (Regular)	NA	NA	NA	NA	NA	NA	NA	NA	NA	FALSE	FALSE	FALSE	FALSE	TRUE	Both	Otariid	NA
Subantarctic Fur Seal	Arctocephalus tropicalis	Pinniped	60003	Marion Island	1	1	lmRob (Pup Count)	0.985839	0.11858	8.31372	0.0141614	0.753422	1.21825	0.910962	0.954443	8.33e-17	TRUE	FALSE	FALSE	FALSE	FALSE	Both	Otariid	NA
Subantarctic Fur Seal	Arctocephalus tropicalis	Pinniped	60003	Marion Island	1	1	log lmRob (Pup Count)	0.953967	0.212069	4.49838	0.0460329	0.538311	1.36962	0.865463	0.930303	1.56e-15	TRUE	FALSE	FALSE	FALSE	FALSE	Both	Otariid	NA
Subantarctic Fur Seal	Arctocephalus tropicalis	Pinniped	60004	Gough Island	1	1	lmRob (Regular)	NA	NA	NA	NA	NA	NA	NA	NA	NA	FALSE	FALSE	FALSE	FALSE	TRUE	Both	Otariid	NA
Subantarctic Fur Seal	Arctocephalus tropicalis	Pinniped	60004	Gough Island	1	1	log lmRob (Regular)	NA	NA	NA	NA	NA	NA	NA	NA	NA	FALSE	FALSE	FALSE	FALSE	TRUE	Both	Otariid	NA
Walrus	Odobenus rosmarus	Pinniped	31302	Chukchi Sea & Bering Sea	0	1	lmRob (Regular)	NA	NA	NA	NA	NA	NA	NA	NA	NA	FALSE	FALSE	FALSE	FALSE	TRUE	Nearshore	Odobenid	NA
Walrus	Odobenus rosmarus	Pinniped	31302	Chukchi Sea & Bering Sea	0	1	log lmRob (Regular)	NA	NA	NA	NA	NA	NA	NA	NA	NA	FALSE	FALSE	FALSE	FALSE	TRUE	Nearshore	Odobenid	NA
Walrus	Odobenus rosmarus	Pinniped	35000	Alaska - Russia	1	0	lmRob (Regular)	0.795712	0.460685	1.72724	0.226267	-0.10723	1.69866	0.634754	0.796715	-0.0785332	FALSE	TRUE	FALSE	FALSE	FALSE	Nearshore	Odobenid	NA
Walrus	Odobenus rosmarus	Pinniped	35000	Alaska - Russia	1	0	log lmRob (Regular)	0.870339	0.436139	1.99555	0.18411	0.0155057	1.72517	0.691845	0.831772	-0.0481521	TRUE	FALSE	FALSE	FALSE	FALSE	Nearshore	Odobenid	NA

## Sheet: lmRob results
Table S5. Results from scaled robust log-linear and robust linear regressions for marine
mammal populations (n=198).
Duplicate pup count/regular populations included in blue text. These will not be used in further analyses,
resulting in 182 remaining populations (out of 198).
List of abbreviations used in table:
Species Type = general species taxon (cetacean, pinniped or other (sirenian, otter or polar bear))
N, S, E, W = North, South, East, West
Include Small/Large Area = was the population included if the smallest or largest non-nested populations
were considered for the species
Regression & Data Type =log lmRob or lmRob and Regular (i.e. non-pup count data) or Pup Count
(i.e. only pup count data)
Coefficient or slope = the scaled rate of population growth (i.e. change in abundance over time)
SE = standard error
CI95 = 95% confidence interval
tval = t-value
pval = p-value
Increasing_Sig = significantly increasing abundance trend
Increasing_NS = non-significant increasing abundance trend
Decreasing_Sig = significantly decreasing abundance trend
Decreasing_NS = non-significant decreasing abundance trend
NA = lack of sufficient data over the three-generation time period necessary to perform a robust
regression analysis.
Dominant Habitat = dominant habitat type
Sub-type = sub-type of marine mammal within species type
Dolphin or Porpoise? = whether the population is a type of a dolphin or porpoise
Species Common Name	Species Scientific Name	Species Type	Population Area ID	Population Area Description	Include_Large Area	Include_Small Area	Regression and Data Type	Coefficient (Slope)	SE	tval	pval	CI95_Lower	CI95_Upper	R-squared	square root R-squared	Intercept	Increasing_Sig	Increasing_NS	Decreasing_Sig	Decreasing_NS	Unknown	Dominant Habitat	Sub-type	Dolphin or Porpoise?
Antarctic Fur Seal	Arctocephalus gazella	Pinniped	60000	Antarctica	1	1	lmRob (Regular)	1.07209	0.0424583	25.2503	0.000136214	0.988868	1.1553	0.727363	0.852856	0.0582102	TRUE	FALSE	FALSE	FALSE	FALSE	Both	Otariid	NA
Antarctic Fur Seal	Arctocephalus gazella	Pinniped	60000	Antarctica	1	1	log lmRob (Regular)	0.898407	0.112759	7.96748	0.00412489	0.677399	1.11942	0.908477	0.953141	-0.0519094	TRUE	FALSE	FALSE	FALSE	FALSE	Both	Otariid	NA
Bearded Seal	Erignathus barbatus	Pinniped	31302	Bering Sea & Chukchi Sea	1	1	lmRob (Regular)	NA	NA	NA	NA	NA	NA	NA	NA	NA	FALSE	FALSE	FALSE	FALSE	TRUE	Nearshore	Phocid	NA
Bearded Seal	Erignathus barbatus	Pinniped	31302	Bering Sea & Chukchi Sea	1	1	log lmRob (Regular)	NA	NA	NA	NA	NA	NA	NA	NA	NA	FALSE	FALSE	FALSE	FALSE	TRUE	Nearshore	Phocid	NA
Beluga Whale	Delphinapterus leucas	Cetacean	10000	Global	1	0	lmRob (Regular)	NA	NA	NA	NA	NA	NA	NA	NA	NA	FALSE	FALSE	FALSE	FALSE	TRUE	Nearshore	Odontocete	FALSE
Beluga Whale	Delphinapterus leucas	Cetacean	10000	Global	1	0	log lmRob (Regular)	NA	NA	NA	NA	NA	NA	NA	NA	NA	FALSE	FALSE	FALSE	FALSE	TRUE	Nearshore	Odontocete	FALSE
Beluga Whale	Delphinapterus leucas	Cetacean	11001	Cumberland Sound (SE Baffin Is.)	0	1	lmRob (Regular)	-0.409299	0.0849409	-4.81864	0.0170275	-0.575783	-0.242815	0.47871	0.691889	-0.597234	FALSE	FALSE	TRUE	FALSE	FALSE	Nearshore	Odontocete	FALSE
Beluga Whale	Delphinapterus leucas	Cetacean	11001	Cumberland Sound (SE Baffin Is.)	0	1	log lmRob (Regular)	-0.632482	0.1038	-6.09329	0.0088783	-0.83593	-0.429035	0.505403	0.710917	-0.668188	FALSE	FALSE	TRUE	FALSE	FALSE	Nearshore	Odontocete	FALSE
Beluga Whale	Delphinapterus leucas	Cetacean	11500	E High Arctic - Baffin Bay	0	1	lmRob (Regular)	0.0789813	0.728943	0.108351	0.923608	-1.34975	1.50771	0.00970147	0.098496	-0.0600735	FALSE	TRUE	FALSE	FALSE	FALSE	Nearshore	Odontocete	FALSE
Beluga Whale	Delphinapterus leucas	Cetacean	11500	E High Arctic - Baffin Bay	0	1	log lmRob (Regular)	-0.202605	0.703084	-0.288166	0.800338	-1.58065	1.17544	0.0472064	0.21727	-0.117289	FALSE	FALSE	FALSE	TRUE	FALSE	Nearshore	Odontocete	FALSE
Beluga Whale	Delphinapterus leucas	Cetacean	22112	E Hudson Bay	0	1	lmRob (Regular)	-0.463454	1.29236	-0.358609	0.732168	-2.99649	2.06958	0.224855	0.474189	0.117157	FALSE	FALSE	FALSE	TRUE	FALSE	Nearshore	Odontocete	FALSE
Beluga Whale	Delphinapterus leucas	Cetacean	22112	E Hudson Bay	0	1	log lmRob (Regular)	-0.348101	0.403878	-0.861896	0.42185	-1.1397	0.4435	0.12692	0.356258	0.104511	FALSE	FALSE	FALSE	TRUE	FALSE	Nearshore	Odontocete	FALSE
Beluga Whale	Delphinapterus leucas	Cetacean	22119	James Bay	0	1	lmRob (Regular)	1.18488	0.267889	4.42302	0.0214614	0.659816	1.70994	0.164919	0.406103	0.280709	TRUE	FALSE	FALSE	FALSE	FALSE	Nearshore	Odontocete	FALSE
Beluga Whale	Delphinapterus leucas	Cetacean	22119	James Bay	0	1	log lmRob (Regular)	0.586318	135.256	0.00433488	0.996813	-264.515	265.688	0.292151	0.54051	0.122488	FALSE	TRUE	FALSE	FALSE	FALSE	Nearshore	Odontocete	FALSE
Beluga Whale	Delphinapterus leucas	Cetacean	36004	Cook Inlet, Alaska	0	1	lmRob (Regular)	-0.726824	0.308684	-2.35459	0.0364076	-1.33184	-0.121804	0.440565	0.663751	-0.0421167	FALSE	FALSE	FALSE	TRUE	FALSE	Nearshore	Odontocete	FALSE
Beluga Whale	Delphinapterus leucas	Cetacean	36004	Cook Inlet, Alaska	0	1	log lmRob (Regular)	-0.753604	0.194206	-3.88044	0.00218612	-1.13425	-0.372961	0.577392	0.759863	-0.0334943	FALSE	FALSE	TRUE	FALSE	FALSE	Nearshore	Odontocete	FALSE
Beluga Whale	Delphinapterus leucas	Cetacean	36005	Bristol Bay, Alaska	0	1	lmRob (Regular)	0.918498	0.236211	3.88845	0.0602244	0.455523	1.38147	0.889154	0.94295	-0.103721	TRUE	FALSE	FALSE	FALSE	FALSE	Nearshore	Odontocete	FALSE
Beluga Whale	Delphinapterus leucas	Cetacean	36005	Bristol Bay, Alaska	0	1	log lmRob (Regular)	0.977142	0.114429	8.53927	0.013438	0.752861	1.20142	0.922124	0.960273	-0.0116291	TRUE	FALSE	FALSE	FALSE	FALSE	Nearshore	Odontocete	FALSE
Blue Whale	Balaenoptera musculus	Cetacean	12000	S Hemisphere	0	0	lmRob (Regular)	0.674575	0.467322	1.44349	0.385698	-0.241376	1.59053	0.675894	0.822128	-0.223216	FALSE	TRUE	FALSE	FALSE	FALSE	Oceanic	Mysticete	NA
Blue Whale	Balaenoptera musculus	Cetacean	12000	S Hemisphere	0	0	log lmRob (Regular)	0.695214	0.454022	1.53123	0.368303	-0.19467	1.5851	0.700916	0.837207	-0.216863	FALSE	TRUE	FALSE	FALSE	FALSE	Oceanic	Mysticete	NA
Blue Whale	Balaenoptera musculus	Cetacean	20000	N Atlantic	1	1	lmRob (Regular)	NA	NA	NA	NA	NA	NA	NA	NA	NA	FALSE	FALSE	FALSE	FALSE	TRUE	Oceanic	Mysticete	NA
Blue Whale	Balaenoptera musculus	Cetacean	20000	N Atlantic	1	1	log lmRob (Regular)	NA	NA	NA	NA	NA	NA	NA	NA	NA	FALSE	FALSE	FALSE	FALSE	TRUE	Oceanic	Mysticete	NA
Blue Whale	Balaenoptera musculus	Cetacean	30000	N Pacific	1	1	lmRob (Regular)	1.26023	0.486541	2.59019	0.122302	0.306613	2.21385	0.826962	0.909375	-0.0753949	TRUE	FALSE	FALSE	FALSE	FALSE	Oceanic	Mysticete	NA
Blue Whale	Balaenoptera musculus	Cetacean	30000	N Pacific	1	1	log lmRob (Regular)	1.21659	0.406422	2.99341	0.095828	0.420002	2.01318	0.841482	0.917323	-0.0725199	TRUE	FALSE	FALSE	FALSE	FALSE	Oceanic	Mysticete	NA
Blue Whale	Balaenoptera musculus	Cetacean	60000	Antarctica	0	0	lmRob (Regular)	0.0255771	0.00557609	4.58692	0.0101303	0.014648	0.0365062	0.805006	0.897221	-0.418122	TRUE	FALSE	FALSE	FALSE	FALSE	Oceanic	Mysticete	NA
Blue Whale	Balaenoptera musculus	Cetacean	60000	Antarctica	0	0	log lmRob (Regular)	1.07022	0.142635	7.50322	0.00168813	0.790656	1.34978	0.679619	0.82439	-0.80701	TRUE	FALSE	FALSE	FALSE	FALSE	Oceanic	Mysticete	NA
Blue Whale	Balaenoptera musculus	Cetacean	60016	Area I	0	1	lmRob (Regular)	0.374255	0.927326	0.403585	0.755797	-1.4433	2.19181	0.140066	0.374255	-3.66e-15	FALSE	TRUE	FALSE	FALSE	FALSE	Oceanic	Mysticete	NA
Blue Whale	Balaenoptera musculus	Cetacean	60016	Area 1	0	1	log lmRob (Regular)	0.602524	0.798101	0.754948	0.588323	-0.961753	2.1668	0.363036	0.602524	-6.28e-15	FALSE	TRUE	FALSE	FALSE	FALSE	Oceanic	Mysticete	NA
Blue Whale	Balaenoptera musculus	Cetacean	60017	Area II	0	1	lmRob (Regular)	0.867709	0.497073	1.74564	0.331184	-0.106555	1.84197	0.752918	0.867709	7.45e-15	FALSE	TRUE	FALSE	FALSE	FALSE	Oceanic	Mysticete	NA
Blue Whale	Balaenoptera musculus	Cetacean	60017	Area 2	0	1	log lmRob (Regular)	0.71534	0.698777	1.0237	0.492544	-0.654262	2.08494	0.511711	0.71534	6.15e-15	FALSE	TRUE	FALSE	FALSE	FALSE	Oceanic	Mysticete	NA
Blue Whale	Balaenoptera musculus	Cetacean	60018	Area III	0	1	lmRob (Regular)	0.153722	4.35346	0.0353102	0.972978	-8.37907	8.68651	0.00870956	0.093325	-0.246472	FALSE	TRUE	FALSE	FALSE	FALSE	Oceanic	Mysticete	NA
Blue Whale	Balaenoptera musculus	Cetacean	60018	Area III	0	1	log lmRob (Regular)	1.29435	0.247501	5.22968	0.0019578	0.809247	1.77945	-0.0258843	0.160886	-0.0805583	TRUE	FALSE	FALSE	FALSE	FALSE	Oceanic	Mysticete	NA
Blue Whale	Balaenoptera musculus	Cetacean	60019	Area IV	0	1	lmRob (Regular)	0.615791	0.642646	0.958211	0.362988	-0.643796	1.87538	0.256391	0.506351	-0.076399	FALSE	TRUE	FALSE	FALSE	FALSE	Oceanic	Mysticete	NA
Blue Whale	Balaenoptera musculus	Cetacean	60019	Area 4	0	1	log lmRob (Regular)	0.263769	0.13248	1.99101	0.0776698	0.00410857	0.52343	0.41692	0.645693	0.305604	TRUE	FALSE	FALSE	FALSE	FALSE	Oceanic	Mysticete	NA
Blue Whale	Balaenoptera musculus	Cetacean	60020	Area V	0	1	lmRob (Regular)	0.19416	0.253175	0.766903	0.460861	-0.302062	0.690382	0.0417487	0.204325	-0.187149	FALSE	TRUE	FALSE	FALSE	FALSE	Oceanic	Mysticete	NA
Blue Whale	Balaenoptera musculus	Cetacean	60020	Area V	0	1	log lmRob (Regular)	0.327168	0.172101	1.90103	0.0864756	-0.010149	0.664485	0.17044	0.412843	0.316911	FALSE	TRUE	FALSE	FALSE	FALSE	Oceanic	Mysticete	NA
Blue Whale	Balaenoptera musculus	Cetacean	60021	Area VI	0	1	lmRob (Regular)	0.00774634	3.77504	0.00205199	0.998461	-7.39134	7.40683	-0.0121478	0.110217	-0.272881	FALSE	TRUE	FALSE	FALSE	FALSE	Oceanic	Mysticete	NA
Blue Whale	Balaenoptera musculus	Cetacean	60021	Area 6	0	1	log lmRob (Regular)	0.0859029	0.453692	0.189342	0.859044	-0.803333	0.975139	0.0123407	0.111089	0.0380064	FALSE	TRUE	FALSE	FALSE	FALSE	Oceanic	Mysticete	NA
Blue Whale	Balaenoptera musculus	Cetacean	60022	Area I-VI	1	1	lmRob (Regular)	0.932115	0.362162	2.57375	0.235923	0.222278	1.64195	0.868839	0.932115	-9.5e-17	TRUE	FALSE	FALSE	FALSE	FALSE	Oceanic	Mysticete	NA
Blue Whale	Balaenoptera musculus	Cetacean	60022	Area 1-6	1	1	log lmRob (Regular)	0.949197	0.314682	3.01637	0.203796	0.33242	1.56597	0.909014	0.953422	1.6e-17	TRUE	FALSE	FALSE	FALSE	FALSE	Oceanic	Mysticete	NA
Bowhead Whale	Balaena mysticetus	Cetacean	11000	Arctic Basin	0	0	lmRob (Regular)	NA	NA	NA	NA	NA	NA	NA	NA	NA	FALSE	FALSE	FALSE	FALSE	TRUE	Nearshore	Mysticete	NA
Bowhead Whale	Balaena mysticetus	Cetacean	11000	Arctic Basin	0	0	log lmRob (Regular)	NA	NA	NA	NA	NA	NA	NA	NA	NA	FALSE	FALSE	FALSE	FALSE	TRUE	Nearshore	Mysticete	NA
Bowhead Whale	Balaena mysticetus	Cetacean	22200	Davis Strait	1	1	lmRob (Regular)	NA	NA	NA	NA	NA	NA	NA	NA	NA	FALSE	FALSE	FALSE	FALSE	TRUE	Nearshore	Mysticete	NA
Bowhead Whale	Balaena mysticetus	Cetacean	22200	Davis Strait	1	1	log lmRob (Regular)	NA	NA	NA	NA	NA	NA	NA	NA	NA	FALSE	FALSE	FALSE	FALSE	TRUE	Nearshore	Mysticete	NA
Bowhead Whale	Balaena mysticetus	Cetacean	31304	W Arctic	1	1	lmRob (Regular)	0.885911	0.366721	2.41577	0.0325682	0.167139	1.60468	0.519237	0.720581	-4.48e-05	TRUE	FALSE	FALSE	FALSE	FALSE	Nearshore	Mysticete	NA
Bowhead Whale	Balaena mysticetus	Cetacean	31304	W Arctic	1	1	log lmRob (Regular)	0.89384	0.167249	5.34438	0.000175202	0.566033	1.22165	0.652585	0.807827	0.0212303	TRUE	FALSE	FALSE	FALSE	FALSE	Nearshore	Mysticete	NA
Brydes Whale	Balaenoptera edeni	Cetacean	12000	S Hemisphere	1	1	lmRob (Regular)	NA	NA	NA	NA	NA	NA	NA	NA	NA	FALSE	FALSE	FALSE	FALSE	TRUE	Both	Mysticete	NA
Brydes Whale	Balaenoptera edeni	Cetacean	12000	S Hemisphere	1	1	log lmRob (Regular)	NA	NA	NA	NA	NA	NA	NA	NA	NA	FALSE	FALSE	FALSE	FALSE	TRUE	Both	Mysticete	NA
Brydes Whale	Balaenoptera edeni	Cetacean	32000	NW Pacific	1	1	lmRob (Regular)	0.0169071	0.508766	0.0332316	0.975577	-0.980274	1.01409	0.179405	0.423563	0.302709	FALSE	TRUE	FALSE	FALSE	FALSE	Both	Mysticete	NA
Brydes Whale	Balaenoptera edeni	Cetacean	32000	NW Pacific	1	1	log lmRob (Regular)	0.0362516	0.510616	0.0709957	0.947869	-0.964557	1.03706	0.201587	0.448985	0.317386	FALSE	TRUE	FALSE	FALSE	FALSE	Both	Mysticete	NA
California Sea Lion	Zalophus californianus	Pinniped	10000	Global	0	0	lmRob (Regular)	-0.800426	0.466433	-1.71606	0.335897	-1.71463	0.113783	0.751982	0.867169	-0.165179	FALSE	FALSE	FALSE	TRUE	FALSE	Nearshore	Otariid	NA
California Sea Lion	Zalophus californianus	Pinniped	10000	Global	0	0	log lmRob (Regular)	-0.801579	0.465325	-1.72262	0.33484	-1.71362	0.110459	0.753358	0.867962	-0.164787	FALSE	FALSE	FALSE	TRUE	FALSE	Nearshore	Otariid	NA
California Sea Lion	Zalophus californianus	Pinniped	31000	NE Pacific (California)	0	0	lmRob (Pup Count)	0.935314	0.0734128	12.7405	2.09e-13	0.791425	1.0792	0.669362	0.818146	0.0558594	TRUE	FALSE	FALSE	FALSE	FALSE	Nearshore	Otariid	NA
California Sea Lion	Zalophus californianus	Pinniped	31000	NE Pacific (California)	0	0	log lmRob (Pup Count)	0.950356	0.0742564	12.7983	1.87e-13	0.804814	1.0959	0.743812	0.862445	0.0562643	TRUE	FALSE	FALSE	FALSE	FALSE	Nearshore	Otariid	NA
California Sea Lion	Zalophus californianus	Pinniped	31000	NE Pacific (California)	1	1	lmRob (Regular)	0.0399982	0.581947	0.0687317	0.956313	-1.10062	1.18061	0.365648	0.604689	-0.433447	FALSE	TRUE	FALSE	FALSE	FALSE	Nearshore	Otariid	NA
California Sea Lion	Zalophus californianus	Pinniped	31000	NE Pacific (California)	1	1	log lmRob (Regular)	0.0109013	0.590533	0.01846	0.988249	-1.14654	1.16835	0.355323	0.59609	-0.439842	FALSE	TRUE	FALSE	FALSE	FALSE	Nearshore	Otariid	NA
Common Bottlenose Dolphin	Tursiops truncatus	Cetacean	17500	E Tropical Pacific	1	1	lmRob (Regular)	0.164877	0.0776284	2.12392	0.0664184	0.0127251	0.317028	0.623447	0.789587	-0.333137	TRUE	FALSE	FALSE	FALSE	FALSE	Nearshore	Odontocete	TRUE
Common Bottlenose Dolphin	Tursiops truncatus	Cetacean	17500	E Tropical Pacific	1	1	log lmRob (Regular)	0.474959	0.128628	3.6925	0.00610815	0.222848	0.72707	0.549531	0.741304	-0.338095	TRUE	FALSE	FALSE	FALSE	FALSE	Nearshore	Odontocete	TRUE
Fin_whale	Balaenoptera physalus	Cetacean	12000	S Hemisphere	0	0	lmRob (Regular)	NA	NA	NA	NA	NA	NA	NA	NA	NA	FALSE	FALSE	FALSE	FALSE	TRUE	Oceanic	Mysticete	NA
Fin_whale	Balaenoptera physalus	Cetacean	12000	S Hemisphere	0	0	log lmRob (Regular)	NA	NA	NA	NA	NA	NA	NA	NA	NA	FALSE	FALSE	FALSE	FALSE	TRUE	Oceanic	Mysticete	NA
Fin_whale	Balaenoptera physalus	Cetacean	20000	N Atlantic	1	1	lmRob (Regular)	0.856435	0.396318	2.16098	0.275916	0.0796525	1.63322	0.839107	0.916028	0.214177	TRUE	FALSE	FALSE	FALSE	FALSE	Oceanic	Mysticete	NA
Fin_whale	Balaenoptera physalus	Cetacean	20000	N Atlantic	1	1	log lmRob (Regular)	0.810874	0.488579	1.65966	0.345227	-0.146741	1.76849	0.77226	0.878784	0.264036	FALSE	TRUE	FALSE	FALSE	FALSE	Oceanic	Mysticete	NA
Fin_whale	Balaenoptera physalus	Cetacean	30000	N Pacific	1	1	lmRob (Regular)	0.540582	0.671539	0.804989	0.568515	-0.775635	1.8568	0.452782	0.67289	-0.153887	FALSE	TRUE	FALSE	FALSE	FALSE	Oceanic	Mysticete	NA
Fin_whale	Balaenoptera physalus	Cetacean	30000	N Pacific	1	1	log lmRob (Regular)	0.529956	0.680347	0.778949	0.578703	-0.803525	1.86344	0.438647	0.662305	-0.155906	FALSE	TRUE	FALSE	FALSE	FALSE	Oceanic	Mysticete	NA
Fin_whale	Balaenoptera physalus	Cetacean	60019	Area IV	0	0	lmRob (Regular)	0.252627	0.095123	2.65579	0.0377355	0.0661859	0.439068	0.269479	0.519113	-0.304503	TRUE	FALSE	FALSE	FALSE	FALSE	Oceanic	Mysticete	NA
Fin_whale	Balaenoptera physalus	Cetacean	60019	Area 4	0	0	log lmRob (Regular)	0.8474	0.537322	1.57708	0.165851	-0.205751	1.90055	0.627443	0.792113	-0.00547353	FALSE	TRUE	FALSE	FALSE	FALSE	Oceanic	Mysticete	NA
Fin_whale	Balaenoptera physalus	Cetacean	60020	Area V	0	0	lmRob (Regular)	0.610173	0.503297	1.21235	0.270945	-0.376289	1.59663	0.22608	0.475479	-0.243228	FALSE	TRUE	FALSE	FALSE	FALSE	Oceanic	Mysticete	NA
Fin_whale	Balaenoptera physalus	Cetacean	60020	Area 5	0	0	log lmRob (Regular)	0.609522	0.672403	0.906483	0.399619	-0.708388	1.92743	0.371468	0.609482	3.72e-16	FALSE	TRUE	FALSE	FALSE	FALSE	Oceanic	Mysticete	NA
Fin_whale	Balaenoptera physalus	Cetacean	60025	Areas IIIE, IV, V, VI	1	1	lmRob (Regular)	0.573867	0.78099	0.734794	0.596575	-0.956874	2.10461	0.405995	0.637177	-0.113681	FALSE	TRUE	FALSE	FALSE	FALSE	Oceanic	Mysticete	NA
Fin_whale	Balaenoptera physalus	Cetacean	60025	Areas 3E, 4, 5, 6	1	1	log lmRob (Regular)	0.422516	0.918798	0.459857	0.725604	-1.37833	2.22336	0.232106	0.481774	-0.133741	FALSE	TRUE	FALSE	FALSE	FALSE	Oceanic	Mysticete	NA
Florida Manatee	Trichechus manatus	Other	22900	Florida (E & W Coasts)	1	1	lmRob (Regular)	0.736161	0.481287	1.52957	0.169974	-0.207161	1.67948	0.440381	0.663612	2.14e-14	FALSE	TRUE	FALSE	FALSE	FALSE	Nearshore	Sirinean	NA
Florida Manatee	Trichechus manatus	Other	22900	Florida (E & W Coasts)	1	1	log lmRob (Regular)	0.760669	0.262443	2.89841	0.023038	0.24628	1.27506	0.578597	0.760656	2.39e-14	TRUE	FALSE	FALSE	FALSE	FALSE	Nearshore	Sirinean	NA
Gray Whale	Eschrichtius robustus	Cetacean	31000	NE Pacific	1	1	lmRob (Regular)	1.14043	0.145135	7.85777	1.54e-07	0.85597	1.4249	0.490337	0.700241	0.202902	TRUE	FALSE	FALSE	FALSE	FALSE	Nearshore	Mysticete	NA
Gray Whale	Eschrichtius robustus	Cetacean	31000	NE Pacific	1	1	log lmRob (Regular)	1.05612	0.154593	6.83165	1.22e-06	0.753121	1.35912	0.497684	0.705467	0.176197	TRUE	FALSE	FALSE	FALSE	FALSE	Nearshore	Mysticete	NA
Gray Whale	Eschrichtius robustus	Cetacean	32000	NW Pacific	1	1	lmRob (Regular)	NA	NA	NA	NA	NA	NA	NA	NA	NA	FALSE	FALSE	FALSE	FALSE	TRUE	Nearshore	Mysticete	NA
Gray Whale	Eschrichtius robustus	Cetacean	32000	NW Pacific	1	1	log lmRob (Regular)	NA	NA	NA	NA	NA	NA	NA	NA	NA	FALSE	FALSE	FALSE	FALSE	TRUE	Nearshore	Mysticete	NA
Grey Seal	Halichoerus grypus	Pinniped	21000	Great Britain (Combined)	1	0	lmRob (Regular)	1.19562	0.0440149	27.1641	0	1.10936	1.28189	0.7629	0.873442	-0.106535	TRUE	FALSE	FALSE	FALSE	FALSE	Nearshore	Phocid	NA
Grey Seal	Halichoerus grypus	Pinniped	21000	Great Britain (Combined)	1	0	log lmRob (Regular)	0.960544	0.0536565	17.9017	8.88e-16	0.855377	1.06571	0.657936	0.811132	-0.000644887	TRUE	FALSE	FALSE	FALSE	FALSE	Nearshore	Phocid	NA
Grey Seal	Halichoerus grypus	Pinniped	21100	Baltic Sea	1	1	lmRob (Regular)	1.10936	0.481985	2.30165	0.14798	0.164672	2.05405	0.811904	0.901057	0.174763	TRUE	FALSE	FALSE	FALSE	FALSE	Nearshore	Phocid	NA
Grey Seal	Halichoerus grypus	Pinniped	21100	Baltic Sea	1	1	log lmRob (Regular)	1.07161	0.478592	2.2391	0.154519	0.133573	2.00966	0.79527	0.891779	0.118782	TRUE	FALSE	FALSE	FALSE	FALSE	Nearshore	Phocid	NA
Grey Seal	Halichoerus grypus	Pinniped	21110	Schleswig-Holstein, Germany	1	1	lmRob (Regular)	1.26791	0.741251	1.7105	0.117962	-0.18494	2.72076	0.314993	0.561243	-0.234526	FALSE	TRUE	FALSE	FALSE	FALSE	Nearshore	Phocid	NA
Grey Seal	Halichoerus grypus	Pinniped	21110	Schleswig-Holstein, Germany	1	1	log lmRob (Regular)	0.587057	3.96094	0.148212	0.885122	-7.17638	8.35049	0.456006	0.675282	0.173174	FALSE	TRUE	FALSE	FALSE	FALSE	Nearshore	Phocid	NA
Grey Seal	Halichoerus grypus	Pinniped	21221	Netherlands	1	1	lmRob (Regular)	0.39873	0.100138	3.98179	0.000678603	0.202459	0.595002	0.576193	0.759074	-0.174767	TRUE	FALSE	FALSE	FALSE	FALSE	Nearshore	Phocid	NA
Grey Seal	Halichoerus grypus	Pinniped	21221	Netherlands	1	1	log lmRob (Regular)	0.740524	0.0342882	21.5971	8.88e-16	0.673319	0.807729	0.676421	0.822448	0.14406	TRUE	FALSE	FALSE	FALSE	FALSE	Nearshore	Phocid	NA
Grey Seal	Halichoerus grypus	Pinniped	21250	North Sea	0	0	lmRob (Regular)	1.01398	0.0166267	60.985	0	0.981389	1.04656	0.835252	0.913921	0.000498573	TRUE	FALSE	FALSE	FALSE	FALSE	Nearshore	Phocid	NA
Grey Seal	Halichoerus grypus	Pinniped	21250	North Sea	0	0	log lmRob (Regular)	1.03976	0.0286437	36.2997	0	0.983615	1.0959	0.658599	0.811541	0.0313314	TRUE	FALSE	FALSE	FALSE	FALSE	Nearshore	Phocid	NA
Grey Seal	Halichoerus grypus	Pinniped	21260	Inner Hebrides, Scotland	0	1	lmRob (Regular)	0.17668	0.106871	1.6532	0.112491	-0.0327883	0.386148	0.0197448	0.140516	0.448388	FALSE	TRUE	FALSE	FALSE	FALSE	Nearshore	Phocid	NA
Grey Seal	Halichoerus grypus	Pinniped	21260	Inner Hebrides, Scotland	0	1	log lmRob (Regular)	0.081821	0.0944815	0.866	0.395836	-0.103363	0.267005	0.015502	0.124507	0.52006	FALSE	TRUE	FALSE	FALSE	FALSE	Nearshore	Phocid	NA
Grey Seal	Halichoerus grypus	Pinniped	21270	Outer Hebrides, Scotland	0	1	lmRob (Regular)	-0.344262	0.118408	-2.90743	0.00816492	-0.576341	-0.112183	0.114733	0.338723	0.531665	FALSE	FALSE	TRUE	FALSE	FALSE	Nearshore	Phocid	NA
Grey Seal	Halichoerus grypus	Pinniped	21270	Outer Hebrides, Scotland	0	1	log lmRob (Regular)	-0.321497	0.109408	-2.93852	0.00760131	-0.535937	-0.107058	0.115215	0.339433	0.522191	FALSE	FALSE	TRUE	FALSE	FALSE	Nearshore	Phocid	NA
Grey Seal	Halichoerus grypus	Pinniped	21280	Orkney Islands, Scotland	0	1	lmRob (Regular)	1.03776	0.0192502	53.9094	0	1.00003	1.0755	0.739116	0.859718	0.0217798	TRUE	FALSE	FALSE	FALSE	FALSE	Nearshore	Phocid	NA
Grey Seal	Halichoerus grypus	Pinniped	21280	Orkney Islands, Scotland	0	1	log lmRob (Regular)	1.06138	0.0460658	23.0406	0	0.971094	1.15167	0.577751	0.760099	0.0659951	TRUE	FALSE	FALSE	FALSE	FALSE	Nearshore	Phocid	NA
Grey Seal	Halichoerus grypus	Pinniped	21530	Iceland	1	1	lmRob (Regular)	NA	NA	NA	NA	NA	NA	NA	NA	NA	FALSE	FALSE	FALSE	FALSE	TRUE	Nearshore	Phocid	NA
Grey Seal	Halichoerus grypus	Pinniped	21530	Iceland	1	1	log lmRob (Regular)	NA	NA	NA	NA	NA	NA	NA	NA	NA	FALSE	FALSE	FALSE	FALSE	TRUE	Nearshore	Phocid	NA
Grey Seal	Halichoerus grypus	Pinniped	22000	NW Atlantic - Canada (Combined)	1	0	lmRob (Regular)	0.803609	0.0854175	9.40801	9.87e-11	0.63619	0.971027	0.45694	0.675973	-0.146576	TRUE	FALSE	FALSE	FALSE	FALSE	Nearshore	Phocid	NA
Grey Seal	Halichoerus grypus	Pinniped	22000	NW Atlantic - Canada (Combined)	1	0	log lmRob (Regular)	1.00002	0.0193148	51.7746	0	0.962161	1.03788	0.655597	0.80969	-0.066089	TRUE	FALSE	FALSE	FALSE	FALSE	Nearshore	Phocid	NA
Grey Seal	Halichoerus grypus	Pinniped	22141	Eastern Shore, Nova Scotia	0	0	lmRob (Pup Count)	1.47946	1.41261	1.04733	0.354059	-1.28925	4.24817	0.597767	0.773154	-0.302931	FALSE	TRUE	FALSE	FALSE	FALSE	Nearshore	Phocid	NA
Grey Seal	Halichoerus grypus	Pinniped	22141	Eastern Shore, Nova Scotia	0	0	log lmRob (Pup Count)	0.334651	0.0834637	4.00954	0.0160027	0.171062	0.49824	0.459286	0.677706	0.277136	TRUE	FALSE	FALSE	FALSE	FALSE	Nearshore	Phocid	NA
Grey Seal	Halichoerus grypus	Pinniped	22141	Eastern Shore, Nova Scotia	0	1	lmRob (Regular)	0.630607	0.0651736	9.67579	1.39e-10	0.502866	0.758347	0.357146	0.597617	-0.234827	TRUE	FALSE	FALSE	FALSE	FALSE	Nearshore	Phocid	NA
Grey Seal	Halichoerus grypus	Pinniped	22141	Eastern Shore, Nova Scotia	0	1	log lmRob (Regular)	0.415681	0.0114111	36.4276	0	0.393315	0.438047	0.7147	0.845399	0.181881	TRUE	FALSE	FALSE	FALSE	FALSE	Nearshore	Phocid	NA
Grey Seal	Halichoerus grypus	Pinniped	22142	Sable Island, Nova Scotia	0	0	lmRob (Pup Count)	0.367798	0.0241131	15.253	5.94e-11	0.320536	0.415059	0.584705	0.76466	-0.279793	TRUE	FALSE	FALSE	FALSE	FALSE	Nearshore	Phocid	NA
Grey Seal	Halichoerus grypus	Pinniped	22142	Sable Island, Nova Scotia	0	0	log lmRob (Pup Count)	1.09702	0.0361046	30.3846	1.33e-15	1.02626	1.16779	0.70576	0.840095	0.0464904	TRUE	FALSE	FALSE	FALSE	FALSE	Nearshore	Phocid	NA
Grey Seal	Halichoerus grypus	Pinniped	22142	Sable Island, Nova Scotia	0	1	lmRob (Regular)	0.836449	0.0661003	12.6542	2.47e-13	0.706892	0.966005	0.564468	0.751311	-0.0786377	TRUE	FALSE	FALSE	FALSE	FALSE	Nearshore	Phocid	NA
Grey Seal	Halichoerus grypus	Pinniped	22142	Sable Island, Nova Scotia	0	1	log lmRob (Regular)	1.04244	0.0148147	70.3649	0	1.0134	1.07147	0.710568	0.842952	0.0294474	TRUE	FALSE	FALSE	FALSE	FALSE	Nearshore	Phocid	NA
Grey Seal	Halichoerus grypus	Pinniped	22300	Gulf of St. Lawrence, Canada	0	0	lmRob (Pup Count)	0.625424	2.7169	0.230198	0.823085	-4.6997	5.95054	0.169773	0.412035	0.0903688	FALSE	TRUE	FALSE	FALSE	FALSE	Nearshore	Phocid	NA
Grey Seal	Halichoerus grypus	Pinniped	22300	Gulf of St. Lawrence, Canada	0	0	log lmRob (Pup Count)	0.522061	0.316133	1.6514	0.133052	-0.0975597	1.14168	0.289285	0.537853	0.0505485	FALSE	TRUE	FALSE	FALSE	FALSE	Nearshore	Phocid	NA
Grey Seal	Halichoerus grypus	Pinniped	22300	Gulf of St. Lawrence, Canada	0	1	lmRob (Regular)	1.92776	0.0647069	29.7921	0	1.80093	2.05458	0.298715	0.546548	-1.10294	TRUE	FALSE	FALSE	FALSE	FALSE	Nearshore	Phocid	NA
Grey Seal	Halichoerus grypus	Pinniped	22300	Gulf of St. Lawrence, Canada	0	1	log lmRob (Regular)	1.91511	0.0344777	55.5462	0	1.84753	1.98268	0.461492	0.679332	-1.13575	TRUE	FALSE	FALSE	FALSE	FALSE	Nearshore	Phocid	NA
Guadalupe Fur Seal	Arctocephalus townsendi	Pinniped	17000	Pacific - Guadalupe Island	1	1	lmRob (Regular)	2.04239	0.130189	15.6879	1.91e-05	1.78722	2.29756	0.521716	0.722299	-0.644927	TRUE	FALSE	FALSE	FALSE	FALSE	Both	Otariid	NA
Guadalupe Fur Seal	Arctocephalus townsendi	Pinniped	17000	Pacific - Guadalupe Island	1	1	log lmRob (Regular)	0.986988	0.0264579	37.304	2.61e-07	0.93513	1.03885	0.783603	0.885214	0.0465988	TRUE	FALSE	FALSE	FALSE	FALSE	Both	Otariid	NA
Harbour Porpoise	Phocoena phocoena	Cetacean	21250	North Sea	1	1	lmRob (Regular)	NA	NA	NA	NA	NA	NA	NA	NA	NA	FALSE	FALSE	FALSE	FALSE	TRUE	Nearshore	Odontocete	TRUE
Harbour Porpoise	Phocoena phocoena	Cetacean	21250	North Sea	1	1	log lmRob (Regular)	NA	NA	NA	NA	NA	NA	NA	NA	NA	FALSE	FALSE	FALSE	FALSE	TRUE	Nearshore	Odontocete	TRUE
Harbour Porpoise	Phocoena phocoena	Cetacean	31012	San Francisco - Russian River Stock	1	1	lmRob (Regular)	0.733211	1.22938	0.596405	0.569681	-1.67638	3.1428	0.474619	0.688926	0.00108061	FALSE	TRUE	FALSE	FALSE	FALSE	Nearshore	Odontocete	TRUE
Harbour Porpoise	Phocoena phocoena	Cetacean	31012	San Francisco - Russian River Stock	1	1	log lmRob (Regular)	0.253647	0.459494	0.552015	0.598112	-0.646961	1.15426	0.366939	0.605755	0.296004	FALSE	TRUE	FALSE	FALSE	FALSE	Nearshore	Odontocete	TRUE
Harbour Porpoise	Phocoena phocoena	Cetacean	31013	Monterey Bay Stock, California	1	1	lmRob (Regular)	0.0303717	1.01037	0.0300601	0.976858	-1.94995	2.01069	0.000922442	0.0303717	4.3e-16	FALSE	TRUE	FALSE	FALSE	FALSE	Nearshore	Odontocete	TRUE
Harbour Porpoise	Phocoena phocoena	Cetacean	31013	Monterey Bay Stock, California	1	1	log lmRob (Regular)	-0.272452	0.227204	-1.19915	0.269482	-0.717771	0.172868	0.0713563	0.267126	0.319399	FALSE	FALSE	FALSE	TRUE	FALSE	Nearshore	Odontocete	TRUE
Harbour Porpoise	Phocoena phocoena	Cetacean	31014	Morro Bay Stock, California	1	1	lmRob (Regular)	0.861791	1.72747	0.498873	0.633161	-2.52406	4.24764	0.476151	0.690037	8.94e-15	FALSE	TRUE	FALSE	FALSE	FALSE	Nearshore	Odontocete	TRUE
Harbour Porpoise	Phocoena phocoena	Cetacean	31014	Morro Bay Stock, California	1	1	log lmRob (Regular)	0.797041	0.161692	4.92939	0.00169544	0.480126	1.11396	0.541923	0.736154	0.114658	TRUE	FALSE	FALSE	FALSE	FALSE	Nearshore	Odontocete	TRUE
Harbour Seal	Phoca vitulina	Pinniped	21001	England (Combined)	0	0	lmRob (Regular)	1.43711	0.1552	9.25971	7.92e-08	1.13292	1.7413	0.380268	0.616659	0.232169	TRUE	FALSE	FALSE	FALSE	FALSE	Nearshore	Phocid	NA
Harbour Seal	Phoca vitulina	Pinniped	21001	England (Combined)	0	0	log lmRob (Regular)	1.44736	0.202347	7.15289	2.3e-06	1.05076	1.84396	0.383448	0.619232	0.211551	TRUE	FALSE	FALSE	FALSE	FALSE	Nearshore	Phocid	NA
Harbour Seal	Phoca vitulina	Pinniped	21002	E Scotland	1	1	lmRob (Regular)	-0.0546675	0.683368	-0.0799972	0.941277	-1.39407	1.28473	0.00298853	0.0546675	3.46e-16	FALSE	FALSE	FALSE	TRUE	FALSE	Nearshore	Phocid	NA
Harbour Seal	Phoca vitulina	Pinniped	21002	E Scotland	1	1	log lmRob (Regular)	-0.106165	0.574186	-0.184896	0.865104	-1.23157	1.01924	0.011271	0.106165	1.01e-15	FALSE	FALSE	FALSE	TRUE	FALSE	Nearshore	Phocid	NA
Harbour Seal	Phoca vitulina	Pinniped	21007	The Wash, England	1	1	lmRob (Regular)	0.475894	0.238161	1.9982	0.0576524	0.00909755	0.94269	0.219444	0.468448	-0.00629456	TRUE	FALSE	FALSE	FALSE	FALSE	Nearshore	Phocid	NA
Harbour Seal	Phoca vitulina	Pinniped	21007	The Wash, England	1	1	log lmRob (Regular)	0.494539	0.181392	2.72636	0.0120359	0.139011	0.850067	0.244569	0.494539	3.28e-15	TRUE	FALSE	FALSE	FALSE	FALSE	Nearshore	Phocid	NA
Harbour Seal	Phoca vitulina	Pinniped	21211	Wadden Sea	1	1	lmRob (Regular)	0.40179	0.0819581	4.90238	1.7e-05	0.241152	0.562428	0.214667	0.463322	-0.260093	TRUE	FALSE	FALSE	FALSE	FALSE	Nearshore	Phocid	NA
Harbour Seal	Phoca vitulina	Pinniped	21211	Wadden Sea	1	1	log lmRob (Regular)	0.829032	0.12964	6.3949	1.47e-07	0.574939	1.08313	0.448928	0.670021	0.00320092	TRUE	FALSE	FALSE	FALSE	FALSE	Nearshore	Phocid	NA
Harbour Seal	Phoca vitulina	Pinniped	21280	N Scotland	1	1	lmRob (Regular)	-0.915044	0.285215	-3.20826	0.0849562	-1.47406	-0.356023	0.827641	0.909748	-5.55e-17	FALSE	FALSE	TRUE	FALSE	FALSE	Nearshore	Phocid	NA
Harbour Seal	Phoca vitulina	Pinniped	21280	N Scotland	1	1	log lmRob (Regular)	-0.901287	0.306335	-2.94216	0.0987132	-1.5017	-0.30087	0.811982	0.901101	6.94e-17	FALSE	FALSE	TRUE	FALSE	FALSE	Nearshore	Phocid	NA
Harbour Seal	Phoca vitulina	Pinniped	22122	Grand Manan Island, New Brunswick	1	1	lmRob (Regular)	0.99733	0.073031	13.6563	0.0465344	0.854189	1.14047	0.95407	0.976765	1.47e-16	TRUE	FALSE	FALSE	FALSE	FALSE	Nearshore	Phocid	NA
Harbour Seal	Phoca vitulina	Pinniped	22122	Grand Manan Island, New Brunswick	1	1	log lmRob (Regular)	0.999538	0.03038	32.9012	0.0193435	0.939994	1.05908	0.96938	0.984571	-1.38e-15	TRUE	FALSE	FALSE	FALSE	FALSE	Nearshore	Phocid	NA
Harbour Seal	Phoca vitulina	Pinniped	31001	Oregon	1	1	lmRob (Regular)	0.431857	0.127528	3.38638	0.00293201	0.181903	0.681811	0.185389	0.430568	0.133916	TRUE	FALSE	FALSE	FALSE	FALSE	Nearshore	Phocid	NA
Harbour Seal	Phoca vitulina	Pinniped	31001	Oregon	1	1	log lmRob (Regular)	0.307248	0.0843539	3.64237	0.00162061	0.141915	0.472582	0.23258	0.482265	0.249998	TRUE	FALSE	FALSE	FALSE	FALSE	Nearshore	Phocid	NA
Harbour Seal	Phoca vitulina	Pinniped	31002	Washington (Coast)	1	1	lmRob (Regular)	0.94456	0.0939205	10.057	1.68e-07	0.760476	1.12864	0.644408	0.80275	-0.0232372	TRUE	FALSE	FALSE	FALSE	FALSE	Nearshore	Phocid	NA
Harbour Seal	Phoca vitulina	Pinniped	31002	Washington (Coast)	1	1	log lmRob (Regular)	0.509979	3.11573	0.163679	0.872501	-5.59685	6.61681	0.439432	0.662897	0.140196	FALSE	TRUE	FALSE	FALSE	FALSE	Nearshore	Phocid	NA
Harbour Seal	Phoca vitulina	Pinniped	31008	Washington (Inland)	1	1	lmRob (Regular)	0.934396	0.10831	8.62702	5.61e-05	0.722107	1.14668	0.658834	0.811686	0.000800868	TRUE	FALSE	FALSE	FALSE	FALSE	Nearshore	Phocid	NA
Harbour Seal	Phoca vitulina	Pinniped	31008	Washington (Inland)	1	1	log lmRob (Regular)	1.02661	0.285129	3.60052	0.00873374	0.467761	1.58547	0.327926	0.572648	-0.0293813	TRUE	FALSE	FALSE	FALSE	FALSE	Nearshore	Phocid	NA
Harp Seal	Pagophilus groenlandicus	Pinniped	20000	West Ice, E Greenland	1	1	lmRob (Pup Count)	0.731135	0.131876	5.54412	0.000544718	0.472659	0.989612	0.125324	0.354011	-0.626902	TRUE	FALSE	FALSE	FALSE	FALSE	Both	Phocid	NA
Harp Seal	Pagophilus groenlandicus	Pinniped	20000	West Ice, E Greenland	1	1	log lmRob (Pup Count)	0.289324	1.95817	0.147752	0.886194	-3.54869	4.12734	0.064328	0.25363	-0.0136263	FALSE	TRUE	FALSE	FALSE	FALSE	Both	Phocid	NA
Harp Seal	Pagophilus groenlandicus	Pinniped	20000	West Ice, E Greenland	0	0	lmRob (Regular)	NA	NA	NA	NA	NA	NA	NA	NA	NA	FALSE	FALSE	FALSE	FALSE	TRUE	Both	Phocid	NA
Harp Seal	Pagophilus groenlandicus	Pinniped	20000	West Ice, E Greenland	0	0	log lmRob (Regular)	NA	NA	NA	NA	NA	NA	NA	NA	NA	FALSE	FALSE	FALSE	FALSE	TRUE	Both	Phocid	NA
Harp Seal	Pagophilus groenlandicus	Pinniped	21520	White Sea, NW Russia	1	1	lmRob (Regular)	NA	NA	NA	NA	NA	NA	NA	NA	NA	FALSE	FALSE	FALSE	FALSE	TRUE	Both	Phocid	NA
Harp Seal	Pagophilus groenlandicus	Pinniped	21520	White Sea, NW Russia	1	1	log lmRob (Regular)	NA	NA	NA	NA	NA	NA	NA	NA	NA	FALSE	FALSE	FALSE	FALSE	TRUE	Both	Phocid	NA
Harp Seal	Pagophilus groenlandicus	Pinniped	22000	NW Atlantic	0	0	lmRob (Pup Count)	0.942598	0.044554	21.1563	0	0.855272	1.02992	0.633329	0.79582	-0.00121155	TRUE	FALSE	FALSE	FALSE	FALSE	Both	Phocid	NA
Harp Seal	Pagophilus groenlandicus	Pinniped	22000	NW Atlantic	0	0	log lmRob (Pup Count)	0.949314	0.0297177	31.9444	0	0.891068	1.00756	0.654097	0.808762	0.0295697	TRUE	FALSE	FALSE	FALSE	FALSE	Both	Phocid	NA
Harp Seal	Pagophilus groenlandicus	Pinniped	22000	NW Atlantic	1	1	lmRob (Regular)	0.965753	0.119201	8.1019	6.2e-09	0.732119	1.19939	0.746323	0.8639	0.028323	TRUE	FALSE	FALSE	FALSE	FALSE	Both	Phocid	NA
Harp Seal	Pagophilus groenlandicus	Pinniped	22000	NW Atlantic	1	1	log lmRob (Regular)	1.17999	0.0963472	12.2473	5.51e-13	0.991151	1.36883	0.487886	0.698488	0.190804	TRUE	FALSE	FALSE	FALSE	FALSE	Both	Phocid	NA
Hawaiian Monk Seal	Monachus schauinslandi	Pinniped	50000	Hawaiian Islands	1	1	lmRob (Regular)	-2.50308	0.269275	-9.29561	6.55e-06	-3.03086	-1.9753	0.555583	0.745374	0.901174	FALSE	FALSE	TRUE	FALSE	FALSE	Nearshore	Phocid	NA
Hawaiian Monk Seal	Monachus schauinslandi	Pinniped	50000	Hawaiian Islands	1	1	log lmRob (Regular)	-2.56043	0.266969	-9.59075	5.06e-06	-3.08369	-2.03717	0.579178	0.761037	0.929023	FALSE	FALSE	TRUE	FALSE	FALSE	Nearshore	Phocid	NA
Hooded Seal	Cystophora cristata	Pinniped	21000	Jan Mayen Stock	0	0	lmRob (Regular)	NA	NA	NA	NA	NA	NA	NA	NA	NA	FALSE	FALSE	FALSE	FALSE	TRUE	Nearshore	Phocid	NA
Hooded Seal	Cystophora cristata	Pinniped	21000	Jan Mayen Stock	0	0	log lmRob (Regular)	NA	NA	NA	NA	NA	NA	NA	NA	NA	FALSE	FALSE	FALSE	FALSE	TRUE	Nearshore	Phocid	NA
Hooded Seal	Cystophora cristata	Pinniped	21400	Greenland Sea	1	1	lmRob (Pup Count)	-0.978648	0.205542	-4.76131	0.131791	-1.38151	-0.575787	0.908197	0.952994	3.66e-17	FALSE	FALSE	TRUE	FALSE	FALSE	Nearshore	Phocid	NA
Hooded Seal	Cystophora cristata	Pinniped	21400	Greenland Sea	1	1	log lmRob (Pup Count)	-0.977723	0.209897	-4.6581	0.134626	-1.38912	-0.566324	0.908227	0.953009	2.17e-15	FALSE	FALSE	TRUE	FALSE	FALSE	Nearshore	Phocid	NA
Hooded Seal	Cystophora cristata	Pinniped	22000	NW Atlantic Stock	0	0	lmRob (Pup Count)	0.9656	0.183872	5.25149	0.0344005	0.605211	1.32599	0.908593	0.953201	7.63e-17	TRUE	FALSE	FALSE	FALSE	FALSE	Nearshore	Phocid	NA
Hooded Seal	Cystophora cristata	Pinniped	22000	NW Atlantic Stock	0	0	log lmRob (Pup Count)	0.972421	0.164921	5.89629	0.0275792	0.649176	1.29567	0.908974	0.953401	-3.98e-15	TRUE	FALSE	FALSE	FALSE	FALSE	Nearshore	Phocid	NA
Hooded Seal	Cystophora cristata	Pinniped	22000	NW Atlantic Stock	1	0	lmRob (Regular)	0.967181	0.0789402	12.2521	0.0518453	0.812458	1.1219	0.95407	0.976765	0.0116802	TRUE	FALSE	FALSE	FALSE	FALSE	Nearshore	Phocid	NA
Hooded Seal	Cystophora cristata	Pinniped	22000	NW Atlantic Stock	1	0	log lmRob (Regular)	0.93153	0.146688	6.35041	0.0994321	0.644021	1.21904	0.932922	0.965879	0.0217044	TRUE	FALSE	FALSE	FALSE	FALSE	Nearshore	Phocid	NA
Hooded Seal	Cystophora cristata	Pinniped	22130	NW Atlantic Front	0	1	lmRob (Pup Count)	0.95147	0.217606	4.37245	0.0485297	0.524963	1.37798	0.894969	0.946028	6.94e-17	TRUE	FALSE	FALSE	FALSE	FALSE	Nearshore	Phocid	NA
Hooded Seal	Cystophora cristata	Pinniped	22130	NW Atlantic Front	0	1	log lmRob (Pup Count)	0.957268	0.204497	4.68108	0.0427322	0.556453	1.35808	0.88935	0.943053	1.46e-15	TRUE	FALSE	FALSE	FALSE	FALSE	Nearshore	Phocid	NA
Hooded Seal	Cystophora cristata	Pinniped	22130	NW Atlantic Front	0	0	lmRob (Regular)	NA	NA	NA	NA	NA	NA	NA	NA	NA	FALSE	FALSE	FALSE	FALSE	TRUE	Nearshore	Phocid	NA
Hooded Seal	Cystophora cristata	Pinniped	22130	NW Atlantic Front	0	0	log lmRob (Regular)	NA	NA	NA	NA	NA	NA	NA	NA	NA	FALSE	FALSE	FALSE	FALSE	TRUE	Nearshore	Phocid	NA
Hooded Seal	Cystophora cristata	Pinniped	22301	Gulf of St. Lawrence	0	1	lmRob (Pup Count)	0.822915	0.925458	0.889198	0.537295	-0.990982	2.63681	0.597852	0.773209	0.315354	FALSE	TRUE	FALSE	FALSE	FALSE	Nearshore	Phocid	NA
Hooded Seal	Cystophora cristata	Pinniped	22301	Gulf of St. Lawrence	0	1	log lmRob (Pup Count)	0.792825	0.949391	0.835088	0.557057	-1.06798	2.65363	0.575455	0.758587	0.323509	FALSE	TRUE	FALSE	FALSE	FALSE	Nearshore	Phocid	NA
Humpback whale	Megaptera novaeangliae	Cetacean	12000	S Hemisphere	0	0	lmRob (Regular)	0.373534	0.603775	0.618665	0.59921	-0.809865	1.55693	0.179692	0.423901	0.150719	FALSE	TRUE	FALSE	FALSE	FALSE	Nearshore	Mysticete	NA
Humpback whale	Megaptera novaeangliae	Cetacean	12000	S Hemisphere	0	0	log lmRob (Regular)	0.322732	0.610894	0.528294	0.650059	-0.87462	1.52008	0.145664	0.38166	0.156689	FALSE	TRUE	FALSE	FALSE	FALSE	Nearshore	Mysticete	NA
Humpback whale	Megaptera novaeangliae	Cetacean	20000	N Atlantic	1	1	lmRob (Regular)	0.625102	0.131411	4.75685	5.39e-05	0.367537	0.882668	0.519966	0.721087	0.213538	TRUE	FALSE	FALSE	FALSE	FALSE	Nearshore	Mysticete	NA
Humpback whale	Megaptera novaeangliae	Cetacean	20000	N Atlantic	1	1	log lmRob (Regular)	0.34597	0.288878	1.19763	0.2411	-0.220231	0.912171	0.365288	0.604391	0.238736	FALSE	TRUE	FALSE	FALSE	FALSE	Nearshore	Mysticete	NA
Humpback whale	Megaptera novaeangliae	Cetacean	31007	U.S. West Coast	0	0	lmRob (Regular)	0.733589	0.252783	2.90205	0.0123591	0.238135	1.22904	0.392929	0.626841	-0.0834214	TRUE	FALSE	FALSE	FALSE	FALSE	Nearshore	Mysticete	NA
Humpback whale	Megaptera novaeangliae	Cetacean	31007	U.S. West Coast	0	0	log lmRob (Regular)	0.807073	0.173895	4.64114	0.000461878	0.466238	1.14791	0.615991	0.784851	-0.0430926	TRUE	FALSE	FALSE	FALSE	FALSE	Nearshore	Mysticete	NA
Humpback whale	Megaptera novaeangliae	Cetacean	35000	N Pacific	1	1	lmRob (Regular)	0.424025	0.175629	2.41432	0.0946494	0.0797921	0.768258	0.123196	0.350993	-0.26511	TRUE	FALSE	FALSE	FALSE	FALSE	Nearshore	Mysticete	NA
Humpback whale	Megaptera novaeangliae	Cetacean	35000	N Pacific	1	1	log lmRob (Regular)	1.06691	0.040664	26.2372	0.000121465	0.987208	1.14661	0.78181	0.8842	0.122798	TRUE	FALSE	FALSE	FALSE	FALSE	Nearshore	Mysticete	NA
Humpback whale	Megaptera novaeangliae	Cetacean	60016	Area I	0	1	lmRob (Regular)	0.638374	0.388539	1.64301	0.34807	-0.123162	1.39991	0.848356	0.921062	0.102425	FALSE	TRUE	FALSE	FALSE	FALSE	Nearshore	Mysticete	NA
Humpback whale	Megaptera novaeangliae	Cetacean	60016	Area I	0	1	log lmRob (Regular)	0.575053	0.431683	1.33212	0.409944	-0.271046	1.42115	0.792933	0.890468	0.113798	FALSE	TRUE	FALSE	FALSE	FALSE	Nearshore	Mysticete	NA
Humpback whale	Megaptera novaeangliae	Cetacean	60017	Area II	0	1	lmRob (Regular)	1.03793	0.184401	5.62864	0.111936	0.6765	1.39935	0.908675	0.953245	-0.0463964	TRUE	FALSE	FALSE	FALSE	FALSE	Nearshore	Mysticete	NA
Humpback whale	Megaptera novaeangliae	Cetacean	60017	Area II	0	1	log lmRob (Regular)	1.03382	0.150498	6.8693	0.0920296	0.738841	1.32879	0.908195	0.952993	-0.0378663	TRUE	FALSE	FALSE	FALSE	FALSE	Nearshore	Mysticete	NA
Humpback whale	Megaptera novaeangliae	Cetacean	60018	Area III	0	1	lmRob (Regular)	0.779639	0.62623	1.24497	0.430806	-0.447772	2.00705	0.607836	0.779639	-8.38e-15	FALSE	TRUE	FALSE	FALSE	FALSE	Nearshore	Mysticete	NA
Humpback whale	Megaptera novaeangliae	Cetacean	60018	Area III	0	1	log lmRob (Regular)	0.748697	0.662912	1.12941	0.461359	-0.55061	2.048	0.560548	0.748697	-7.63e-15	FALSE	TRUE	FALSE	FALSE	FALSE	Nearshore	Mysticete	NA
Humpback whale	Megaptera novaeangliae	Cetacean	60019	Area iV	0	1	lmRob (Regular)	1.12104	0.210711	5.32028	0.000480804	0.708048	1.53403	0.415154	0.644325	-0.154286	TRUE	FALSE	FALSE	FALSE	FALSE	Nearshore	Mysticete	NA
Humpback whale	Megaptera novaeangliae	Cetacean	60019	Area iV	0	1	log lmRob (Regular)	0.974683	0.26521	3.67514	0.00511385	0.454873	1.49449	0.689255	0.830214	0.0568722	TRUE	FALSE	FALSE	FALSE	FALSE	Nearshore	Mysticete	NA
Humpback whale	Megaptera novaeangliae	Cetacean	60020	Area V	0	1	lmRob (Regular)	0.807724	5.18106	0.155899	0.879553	-9.34715	10.9626	0.380461	0.616816	-0.246344	FALSE	TRUE	FALSE	FALSE	FALSE	Nearshore	Mysticete	NA
Humpback whale	Megaptera novaeangliae	Cetacean	60020	Area V	0	1	log lmRob (Regular)	0.976006	0.273712	3.56581	0.00606388	0.43953	1.51248	0.648235	0.805131	-0.106251	TRUE	FALSE	FALSE	FALSE	FALSE	Nearshore	Mysticete	NA
Humpback whale	Megaptera novaeangliae	Cetacean	60021	Area VI	0	1	lmRob (Regular)	-0.519624	0.638088	-0.814346	0.564916	-1.77028	0.731027	0.434113	0.658873	0.226567	FALSE	FALSE	FALSE	TRUE	FALSE	Nearshore	Mysticete	NA
Humpback whale	Megaptera novaeangliae	Cetacean	60021	Area VI	0	1	log lmRob (Regular)	-0.509158	0.64259	-0.792353	0.573426	-1.76863	0.750318	0.422611	0.650085	0.228165	FALSE	FALSE	FALSE	TRUE	FALSE	Nearshore	Mysticete	NA
Humpback whale	Megaptera novaeangliae	Cetacean	60022	Area I-VI	1	1	lmRob (Regular)	1.01097	0.256375	3.94334	0.158109	0.508478	1.51347	0.908624	0.953218	0.0428752	TRUE	FALSE	FALSE	FALSE	FALSE	Nearshore	Mysticete	NA
Humpback whale	Megaptera novaeangliae	Cetacean	60022	Area I-VI	1	1	log lmRob (Regular)	1.02037	0.169904	6.00555	0.105042	0.687356	1.35338	0.91404	0.956054	0.0284142	TRUE	FALSE	FALSE	FALSE	FALSE	Nearshore	Mysticete	NA
Humpback whale	Megaptera novaeangliae	Cetacean	60026	Breeding Stock A Feeding Grounds	0	0	lmRob (Regular)	0.534413	0.845224	0.632274	0.641066	-1.12223	2.19105	0.285597	0.534413	7.78e-17	FALSE	TRUE	FALSE	FALSE	FALSE	Nearshore	Mysticete	NA
Humpback whale	Megaptera novaeangliae	Cetacean	60026	Breeding Stock A Feeding Grounds	0	0	log lmRob (Regular)	0.641715	0.766943	0.836718	0.556446	-0.861493	2.14492	0.411798	0.641715	-1.49e-17	FALSE	TRUE	FALSE	FALSE	FALSE	Nearshore	Mysticete	NA
Humpback whale	Megaptera novaeangliae	Cetacean	60027	Breeding Stock B Feeding Grounds	0	0	lmRob (Regular)	-0.0304769	0.999535	-0.0304911	0.980595	-1.98957	1.92861	0.000928841	0.0304769	0	FALSE	FALSE	FALSE	TRUE	FALSE	Nearshore	Mysticete	NA
Humpback whale	Megaptera novaeangliae	Cetacean	60027	Breeding Stock B Feeding Grounds	0	0	log lmRob (Regular)	0.0559676	0.998433	0.0560555	0.964351	-1.90096	2.0129	0.00313237	0.0559676	1.11e-16	FALSE	TRUE	FALSE	FALSE	FALSE	Nearshore	Mysticete	NA
Humpback whale	Megaptera novaeangliae	Cetacean	60028	Breeding Stock C Feeding Grounds	0	0	lmRob (Regular)	0.902516	0.565518	1.59591	0.356348	-0.2059	2.01093	0.748037	0.864891	0.08679	FALSE	TRUE	FALSE	FALSE	FALSE	Nearshore	Mysticete	NA
Humpback whale	Megaptera novaeangliae	Cetacean	60028	Breeding Stock C Feeding Grounds	0	0	log lmRob (Regular)	0.881086	0.595506	1.47956	0.378376	-0.286106	2.04828	0.719612	0.8483	0.0913922	FALSE	TRUE	FALSE	FALSE	FALSE	Nearshore	Mysticete	NA
Humpback whale	Megaptera novaeangliae	Cetacean	60029	Breeding Stock D Feeding Grounds	0	0	lmRob (Regular)	0.981718	0.224609	4.37078	0.143189	0.541484	1.42195	0.913349	0.955693	0.140668	TRUE	FALSE	FALSE	FALSE	FALSE	Nearshore	Mysticete	NA
Humpback whale	Megaptera novaeangliae	Cetacean	60029	Breeding Stock D Feeding Grounds	0	0	log lmRob (Regular)	1.00831	0.0455713	22.1259	0.028753	0.918987	1.09763	0.96938	0.984571	0.0285403	TRUE	FALSE	FALSE	FALSE	FALSE	Nearshore	Mysticete	NA
Humpback whale	Megaptera novaeangliae	Cetacean	60030	Breeding Stock E Feeding Grounds	0	0	lmRob (Regular)	1.1396	0.273494	4.16683	0.0530537	0.603553	1.67565	0.823544	0.907493	-0.0331472	TRUE	FALSE	FALSE	FALSE	FALSE	Nearshore	Mysticete	NA
Humpback whale	Megaptera novaeangliae	Cetacean	60030	Breeding Stock E Feeding Grounds	0	0	log lmRob (Regular)	1.05538	0.292345	3.61006	0.0688958	0.482386	1.62838	0.853658	0.923936	-0.101817	TRUE	FALSE	FALSE	FALSE	FALSE	Nearshore	Mysticete	NA
Humpback whale	Megaptera novaeangliae	Cetacean	60031	Breeding Stock F Feeding Grounds	0	0	lmRob (Regular)	0.665529	0.560182	1.18806	0.445418	-0.432427	1.76348	0.602103	0.775953	0.198905	FALSE	TRUE	FALSE	FALSE	FALSE	Nearshore	Mysticete	NA
Humpback whale	Megaptera novaeangliae	Cetacean	60031	Breeding Stock F Feeding Grounds	0	0	log lmRob (Regular)	0.642089	0.574842	1.11698	0.464857	-0.484602	1.76878	0.574433	0.757914	0.20411	FALSE	TRUE	FALSE	FALSE	FALSE	Nearshore	Mysticete	NA
Humpback whale	Megaptera novaeangliae	Cetacean	60032	Breeding Stock G Feeding Grounds	0	0	lmRob (Regular)	0.887094	0.293062	3.02699	0.203129	0.312693	1.46149	0.91027	0.954081	0.0520675	TRUE	FALSE	FALSE	FALSE	FALSE	Nearshore	Mysticete	NA
Humpback whale	Megaptera novaeangliae	Cetacean	60032	Breeding Stock G Feeding Grounds	0	0	log lmRob (Regular)	0.844469	0.371448	2.27345	0.263809	0.11643	1.57251	0.85295	0.923553	0.0659942	TRUE	FALSE	FALSE	FALSE	FALSE	Nearshore	Mysticete	NA
Killer Whale	Orcinus orca	Cetacean	31006	NE Pacific - N Residents	1	1	lmRob (Regular)	1.02137	0.0369945	27.6088	0	0.948865	1.09388	0.64275	0.801717	0.0299208	TRUE	FALSE	FALSE	FALSE	FALSE	Nearshore	Odontocete	TRUE
Killer Whale	Orcinus orca	Cetacean	31006	NE Pacific - N Residents	1	1	log lmRob (Regular)	1.0406	0.101087	10.2941	3.55e-13	0.84247	1.23873	0.692365	0.832085	0.0407033	TRUE	FALSE	FALSE	FALSE	FALSE	Nearshore	Odontocete	TRUE
Killer Whale	Orcinus orca	Cetacean	31007	NE Pacific - S Residents	1	1	lmRob (Regular)	0.61903	0.25994	2.38144	0.0231691	0.109548	1.12851	0.363246	0.602699	-0.00536691	TRUE	FALSE	FALSE	FALSE	FALSE	Nearshore	Odontocete	TRUE
Killer Whale	Orcinus orca	Cetacean	31007	NE Pacific - S Residents	1	1	log lmRob (Regular)	0.636999	0.193484	3.29225	0.00237444	0.257769	1.01623	0.364824	0.604007	-3.37e-05	TRUE	FALSE	FALSE	FALSE	FALSE	Nearshore	Odontocete	TRUE
Killer Whale	Orcinus orca	Cetacean	60000	S Hemisphere	1	1	lmRob (Regular)	-1.56535	0.48476	-3.22913	0.0232284	-2.51548	-0.615222	0.0292871	0.171135	0.625682	FALSE	FALSE	TRUE	FALSE	FALSE	Nearshore	Odontocete	TRUE
Killer Whale	Orcinus orca	Cetacean	60000	S Hemisphere	1	1	log lmRob (Regular)	-1.655	0.479396	-3.45227	0.0181931	-2.59462	-0.715389	0.330843	0.57519	0.691275	FALSE	FALSE	TRUE	FALSE	FALSE	Nearshore	Odontocete	TRUE
Minke whale	Balaenoptera acutorostrata	Cetacean	21000	NE Atlantic	1	1	lmRob (Regular)	0.786504	0.379184	2.0742	0.285993	0.0433028	1.52971	0.825245	0.90843	-0.11371	TRUE	FALSE	FALSE	FALSE	FALSE	Both	Mysticete	NA
Minke whale	Balaenoptera acutorostrata	Cetacean	21000	NE Atlantic	1	1	log lmRob (Regular)	0.817805	0.338236	2.41785	0.249661	0.154862	1.48075	0.866942	0.931097	-0.10143	TRUE	FALSE	FALSE	FALSE	FALSE	Both	Mysticete	NA
Minke whale	Balaenoptera bonaerensis	Cetacean	60016	Area I	0	1	lmRob (Regular)	-0.633389	0.411458	-1.53938	0.198548	-1.43985	0.173068	0.401181	0.633389	7.57e-15	FALSE	FALSE	FALSE	TRUE	FALSE	Both	Mysticete	NA
Minke whale	Balaenoptera bonaerensis	Cetacean	60016	Area I	0	1	log lmRob (Regular)	-0.705379	0.373246	-1.88985	0.131773	-1.43694	0.0261835	0.49756	0.705379	8.47e-15	FALSE	FALSE	FALSE	TRUE	FALSE	Both	Mysticete	NA
Minke whale	Balaenoptera bonaerensis	Cetacean	60017	Area II	0	1	lmRob (Regular)	-0.731368	0.361137	-2.02518	0.11283	-1.4392	-0.0235399	0.534899	0.731368	-8.1e-15	FALSE	FALSE	TRUE	FALSE	FALSE	Both	Mysticete	NA
Minke whale	Balaenoptera bonaerensis	Cetacean	60017	Area 2	0	1	log lmRob (Regular)	-0.791106	0.375018	-2.10951	0.102547	-1.52614	-0.0560704	0.625818	0.791087	-8.16e-15	FALSE	FALSE	TRUE	FALSE	FALSE	Both	Mysticete	NA
Minke whale	Balaenoptera bonaerensis	Cetacean	60018	Area III	0	1	lmRob (Regular)	-0.554945	0.445126	-1.24671	0.280522	-1.42739	0.317502	0.307964	0.554945	7.67e-15	FALSE	FALSE	FALSE	TRUE	FALSE	Both	Mysticete	NA
Minke whale	Balaenoptera bonaerensis	Cetacean	60018	Area 3	0	1	log lmRob (Regular)	-0.606665	0.419058	-1.44769	0.221267	-1.42802	0.214689	0.368043	0.606665	6.8e-15	FALSE	FALSE	FALSE	TRUE	FALSE	Both	Mysticete	NA
Minke whale	Balaenoptera bonaerensis	Cetacean	60019	Area IV	0	1	lmRob (Regular)	-0.655701	0.306291	-2.14078	0.0535167	-1.25603	-0.0553707	0.384217	0.619853	-9.11e-15	FALSE	FALSE	TRUE	FALSE	FALSE	Both	Mysticete	NA
Minke whale	Balaenoptera bonaerensis	Cetacean	60019	Area 4	0	1	log lmRob (Regular)	-0.433578	0.346811	-1.25018	0.235063	-1.11333	0.246172	0.233725	0.483451	0.170613	FALSE	FALSE	FALSE	TRUE	FALSE	Both	Mysticete	NA
Minke whale	Balaenoptera bonaerensis	Cetacean	60020	Area V	0	1	lmRob (Regular)	-0.493494	0.182293	-2.70715	0.0190556	-0.850788	-0.1362	0.319651	0.565377	-0.147322	FALSE	FALSE	TRUE	FALSE	FALSE	Both	Mysticete	NA
Minke whale	Balaenoptera bonaerensis	Cetacean	60020	Area 5	0	1	log lmRob (Regular)	-0.661955	0.229542	-2.88381	0.013733	-1.11186	-0.212053	0.419239	0.647486	-1e-14	FALSE	FALSE	TRUE	FALSE	FALSE	Both	Mysticete	NA
Minke whale	Balaenoptera bonaerensis	Cetacean	60021	Area VI	0	1	lmRob (Regular)	-0.225481	0.519568	-0.433978	0.686686	-1.24384	0.792873	0.0508419	0.225481	-2.87e-15	FALSE	FALSE	FALSE	TRUE	FALSE	Both	Mysticete	NA
Minke whale	Balaenoptera bonaerensis	Cetacean	60021	Area 6	0	1	log lmRob (Regular)	-0.207496	0.958032	-0.216585	0.839129	-2.08524	1.67025	0.0430545	0.207496	-5.05e-15	FALSE	FALSE	FALSE	TRUE	FALSE	Both	Mysticete	NA
Minke whale	Balaenoptera bonaerensis	Cetacean	60022	Areas 1,2,3,4,5,6	1	0	lmRob (Regular)	-0.801241	0.345453	-2.31939	0.103141	-1.47833	-0.124154	0.641987	0.801241	9.98e-15	FALSE	FALSE	TRUE	FALSE	FALSE	Both	Mysticete	NA
Minke whale	Balaenoptera bonaerensis	Cetacean	60022	Areas 1,2,3,4,5,6	1	0	log lmRob (Regular)	-0.768821	188.055	-0.00408827	0.996995	-369.357	367.819	0.484111	0.695781	9.52e-15	FALSE	FALSE	FALSE	TRUE	FALSE	Both	Mysticete	NA
Narwhal	Monodon monoceros	Cetacean	22115	Hudson Bay	1	1	lmRob (Regular)	-0.467863	0.573996	-0.815098	0.500643	-1.5929	0.65717	0.305728	0.552926	-0.225418	FALSE	FALSE	FALSE	TRUE	FALSE	Both	Odontocete	FALSE
Narwhal	Monodon monoceros	Cetacean	22115	Hudson Bay	1	1	log lmRob (Regular)	-0.303566	0.653018	-0.464866	0.687728	-1.58348	0.97635	0.181393	0.425903	-0.274462	FALSE	FALSE	FALSE	TRUE	FALSE	Both	Odontocete	FALSE
Narwhal	Monodon monoceros	Cetacean	22201	Baffin Bay (Canada)	1	1	lmRob (Regular)	0.28385	1.13136	0.250892	0.843507	-1.93362	2.50132	0.151662	0.389438	-0.274739	FALSE	TRUE	FALSE	FALSE	FALSE	Both	Odontocete	FALSE
Narwhal	Monodon monoceros	Cetacean	22201	Baffin Bay (Canada)	1	1	log lmRob (Regular)	0.324812	1.12667	0.288294	0.821311	-1.88346	2.53308	0.169123	0.411246	-0.273599	FALSE	TRUE	FALSE	FALSE	FALSE	Both	Odontocete	FALSE
New Zealand Sea Lion	Phocarctos hookeri	Pinniped	70007	Auckland Islands, NZ	1	0	lmRob (Pup Count)	-0.798746	0.0780728	-10.2308	5.88e-07	-0.951768	-0.645723	0.586814	0.766038	0.0786043	FALSE	FALSE	TRUE	FALSE	FALSE	Both	Otariid	NA
New Zealand Sea Lion	Phocarctos hookeri	Pinniped	70007	Auckland Islands, NZ	1	0	log lmRob (Pup Count)	-0.71296	0.077809	-9.16294	1.76e-06	-0.865465	-0.560454	0.606188	0.778581	0.110637	FALSE	FALSE	TRUE	FALSE	FALSE	Both	Otariid	NA
New Zealand Sea Lion	Phocarctos hookeri	Pinniped	70008	Sandy Bay, Enderby Is. (Auckland Is.s), NZ	0	1	lmRob (Pup Count)	0.0520601	0.177515	0.293272	0.772864	-0.295869	0.399989	0.0316107	0.177794	0.21619	FALSE	TRUE	FALSE	FALSE	FALSE	Both	Otariid	NA
New Zealand Sea Lion	Phocarctos hookeri	Pinniped	70008	Sandy Bay, Enderby Is. (Auckland Is.s), NZ	0	1	log lmRob (Pup Count)	0.0422972	0.118413	0.3572	0.725338	-0.189793	0.274387	0.0456999	0.213775	0.226806	FALSE	TRUE	FALSE	FALSE	FALSE	Both	Otariid	NA
North Atlantic right whale	Eubalaena glacialis	Cetacean	22000	NW Atlantic	1	1	lmRob (Regular)	0.80619	0.12275	6.56775	0.00122737	0.5656	1.04678	0.417095	0.645829	-0.2469	TRUE	FALSE	FALSE	FALSE	FALSE	Nearshore	Mysticete	NA
North Atlantic right whale	Eubalaena glacialis	Cetacean	22000	NW Atlantic	1	1	log lmRob (Regular)	0.900742	0.0879809	10.2379	0.000152702	0.728299	1.07318	0.325906	0.570882	-0.189588	TRUE	FALSE	FALSE	FALSE	FALSE	Nearshore	Mysticete	NA
Northern Elephant Seal	Mirounga angustirostris	Pinniped	10000	Global	0	0	lmRob (Regular)	NA	NA	NA	NA	NA	NA	NA	NA	NA	FALSE	FALSE	FALSE	FALSE	TRUE	Both	Phocid	NA
Northern Elephant Seal	Mirounga angustirostris	Pinniped	10000	Global	0	0	log lmRob (Regular)	NA	NA	NA	NA	NA	NA	NA	NA	NA	FALSE	FALSE	FALSE	FALSE	TRUE	Both	Phocid	NA
Northern Elephant Seal	Mirounga angustirostris	Pinniped	31009	Channel Islands, California	0	1	lmRob (Pup Count)	0.972381	0.269372	3.6098	0.00235003	0.444411	1.50035	0.781414	0.883976	-0.00222297	TRUE	FALSE	FALSE	FALSE	FALSE	Both	Phocid	NA
Northern Elephant Seal	Mirounga angustirostris	Pinniped	31009	Channel Islands, California	0	1	log lmRob (Pup Count)	0.956546	0.0775531	12.3341	1.38e-09	0.804542	1.10855	0.757188	0.870166	-2.19e-14	TRUE	FALSE	FALSE	FALSE	FALSE	Both	Phocid	NA
Northern Elephant Seal	Mirounga angustirostris	Pinniped	31010	Central California	0	1	lmRob (Pup Count)	0.964423	0.243459	3.96134	0.00125421	0.487244	1.4416	0.771053	0.878096	-8.06e-17	TRUE	FALSE	FALSE	FALSE	FALSE	Both	Phocid	NA
Northern Elephant Seal	Mirounga angustirostris	Pinniped	31010	Central California	0	1	log lmRob (Pup Count)	0.964989	0.127475	7.57001	1.69e-06	0.715137	1.21484	0.801154	0.895072	5.68e-16	TRUE	FALSE	FALSE	FALSE	FALSE	Both	Phocid	NA
Northern Elephant Seal	Mirounga angustirostris	Pinniped	31011	California (Total)	1	0	lmRob (Pup Count)	0.992126	0.100693	9.85298	6.07e-08	0.794768	1.18948	0.834756	0.91365	-2.7e-16	TRUE	FALSE	FALSE	FALSE	FALSE	Both	Phocid	NA
Northern Elephant Seal	Mirounga angustirostris	Pinniped	31011	California (Total)	1	0	log lmRob (Pup Count)	0.990477	0.0395695	25.0313	1.19e-13	0.912921	1.06803	0.841121	0.917126	1.99e-15	TRUE	FALSE	FALSE	FALSE	FALSE	Both	Phocid	NA
Northern Elephant Seal	Mirounga angustirostris	Pinniped	31015	Mexico (Pacific)	1	0	lmRob (Pup Count)	0.0581769	0.576385	0.100934	0.92597	-1.07154	1.18789	0.00338456	0.0581769	2.09e-15	FALSE	TRUE	FALSE	FALSE	FALSE	Both	Phocid	NA
Northern Elephant Seal	Mirounga angustirostris	Pinniped	31015	Mexico (Pacific)	1	0	log lmRob (Pup Count)	0.0618814	0.576249	0.107386	0.921261	-1.06757	1.19133	0.0038293	0.0618814	1.2e-14	FALSE	TRUE	FALSE	FALSE	FALSE	Both	Phocid	NA
Northern Fur Seal	Callorhinus ursinus	Pinniped	10000	Global	0	0	lmRob (Regular)	NA	NA	NA	NA	NA	NA	NA	NA	NA	FALSE	FALSE	FALSE	FALSE	TRUE	Oceanic	Otariid	NA
Northern Fur Seal	Callorhinus ursinus	Pinniped	10000	Global	0	0	log lmRob (Regular)	NA	NA	NA	NA	NA	NA	NA	NA	NA	FALSE	FALSE	FALSE	FALSE	TRUE	Oceanic	Otariid	NA
Northern Fur Seal	Callorhinus ursinus	Pinniped	17500	E Pacific Stock	1	0	lmRob (Pup Count)	-0.927375	0.348385	-2.66192	0.0287197	-1.61021	-0.24454	0.717215	0.846885	0.0167627	FALSE	FALSE	TRUE	FALSE	FALSE	Oceanic	Otariid	NA
Northern Fur Seal	Callorhinus ursinus	Pinniped	17500	E Pacific Stock	1	0	log lmRob (Pup Count)	-0.919105	0.145912	-6.29903	0.00023303	-1.20509	-0.633117	0.770798	0.877951	0.0200026	FALSE	FALSE	TRUE	FALSE	FALSE	Oceanic	Otariid	NA
Northern Fur Seal	Callorhinus ursinus	Pinniped	31003	Pribilof Islands, Alaska	0	0	lmRob (Pup Count)	-0.898358	0.0524017	-17.1437	6.79e-05	-1.00107	-0.795651	0.657492	0.810859	0.105391	FALSE	FALSE	TRUE	FALSE	FALSE	Oceanic	Otariid	NA
Northern Fur Seal	Callorhinus ursinus	Pinniped	31003	Pribilof Islands, Alaska	0	0	log lmRob (Pup Count)	-0.877829	0.044308	-19.812	3.83e-05	-0.964673	-0.790985	0.697887	0.835396	0.122144	FALSE	FALSE	TRUE	FALSE	FALSE	Oceanic	Otariid	NA
Northern Fur Seal	Callorhinus ursinus	Pinniped	31003	Pribilof Islands, Alaska	0	1	lmRob (Regular)	-0.941162	0.137671	-6.83629	0.000132825	-1.211	-0.671326	0.785435	0.886248	0.0310196	FALSE	FALSE	TRUE	FALSE	FALSE	Oceanic	Otariid	NA
Northern Fur Seal	Callorhinus ursinus	Pinniped	31003	Pribilof Islands, Alaska	0	1	log lmRob (Regular)	-0.922677	0.246744	-3.73941	0.00571017	-1.40629	-0.439059	0.735168	0.857419	0.0338097	FALSE	FALSE	TRUE	FALSE	FALSE	Oceanic	Otariid	NA
Northern Fur Seal	Callorhinus ursinus	Pinniped	31004	San Miguel Island, California	0	0	lmRob (Pup Count)	0.741134	0.0420835	17.611	1.08e-05	0.658651	0.823618	0.561965	0.749643	0.526225	TRUE	FALSE	FALSE	FALSE	FALSE	Oceanic	Otariid	NA
Northern Fur Seal	Callorhinus ursinus	Pinniped	31004	San Miguel Island, California	0	0	log lmRob (Pup Count)	0.701107	0.017642	39.7408	1.9e-07	0.666528	0.735685	0.701726	0.837691	0.529829	TRUE	FALSE	FALSE	FALSE	FALSE	Oceanic	Otariid	NA
Northern Fur Seal	Callorhinus ursinus	Pinniped	31004	San Miguel Island, California	0	1	lmRob (Regular)	0.488598	0.538415	0.907475	0.459943	-0.566695	1.54389	0.317997	0.563912	0.160217	FALSE	TRUE	FALSE	FALSE	FALSE	Oceanic	Otariid	NA
Northern Fur Seal	Callorhinus ursinus	Pinniped	31004	San Miguel Island, California	0	1	log lmRob (Regular)	0.384244	0.577377	0.665499	0.57421	-0.747415	1.5159	0.206266	0.454165	0.173754	FALSE	TRUE	FALSE	FALSE	FALSE	Oceanic	Otariid	NA
Pantropical spotted dolphin	Stenella attenuata	Cetacean	17500	E Tropical Pacific - Offshore (Combined)	1	0	lmRob (Regular)	-0.830676	0.105846	-7.84794	1.18e-08	-1.03813	-0.623217	0.577835	0.760155	-0.056622	FALSE	FALSE	TRUE	FALSE	FALSE	Oceanic	Odontocete	TRUE
Pantropical spotted dolphin	Stenella attenuata	Cetacean	17500	E Tropical Pacific - Offshore (Combined)	1	0	log lmRob (Regular)	-1.40561	0.0817751	-17.1887	0	-1.56589	-1.24533	0.513415	0.71653	-0.296635	FALSE	FALSE	TRUE	FALSE	FALSE	Oceanic	Odontocete	TRUE
Pantropical spotted dolphin	Stenella attenuata	Cetacean	17501	E Tropical Pacific - Coastal Stock	1	1	lmRob (Regular)	0.859208	0.208875	4.11351	0.00626167	0.449813	1.2686	0.736358	0.858113	-8.09e-17	TRUE	FALSE	FALSE	FALSE	FALSE	Nearshore	Odontocete	TRUE
Pantropical spotted dolphin	Stenella attenuata	Cetacean	17501	E Tropical Pacific - Coastal Stock	1	1	log lmRob (Regular)	0.458277	0.207366	2.20999	0.0691446	0.0518387	0.864714	0.421836	0.649489	0.252921	TRUE	FALSE	FALSE	FALSE	FALSE	Nearshore	Odontocete	TRUE
Pantropical spotted dolphin	Stenella attenuata	Cetacean	31000	E Tropical Pacific - N Offshore Stock	0	1	lmRob (Regular)	0.276737	0.455817	0.607124	0.555083	-0.616664	1.17014	0.100427	0.316902	-0.0269933	FALSE	TRUE	FALSE	FALSE	FALSE	Oceanic	Odontocete	TRUE
Pantropical spotted dolphin	Stenella attenuata	Cetacean	31000	E Tropical Pacific - N Offshore Stock	0	1	log lmRob (Regular)	0.276671	0.316617	0.873835	0.399358	-0.343898	0.89724	0.0971776	0.311733	-0.013318	FALSE	TRUE	FALSE	FALSE	FALSE	Oceanic	Odontocete	TRUE
Pantropical spotted dolphin	Stenella attenuata	Cetacean	32400	Japanese Waters	1	0	lmRob (Regular)	-0.40109	0.916039	-0.437852	0.737263	-2.19653	1.39435	0.160873	0.40109	-2.22e-15	FALSE	FALSE	FALSE	TRUE	FALSE	Oceanic	Odontocete	TRUE
Pantropical spotted dolphin	Stenella attenuata	Cetacean	32400	Japanese Waters	1	0	log lmRob (Regular)	-0.396642	0.917973	-0.432085	0.740351	-2.19587	1.40259	0.157325	0.396642	3.07e-14	FALSE	FALSE	FALSE	TRUE	FALSE	Oceanic	Odontocete	TRUE
Pantropical spotted dolphin	Stenella attenuata	Cetacean	52000	E Tropical Pacific- W/S Stock	0	1	lmRob (Regular)	-0.577318	0.453241	-1.27375	0.238509	-1.46567	0.311034	0.324668	0.569796	0.0115705	FALSE	FALSE	FALSE	TRUE	FALSE	Oceanic	Odontocete	TRUE
Pantropical spotted dolphin	Stenella attenuata	Cetacean	52000	E Tropical Pacific- W/S Stock	0	1	log lmRob (Regular)	-0.657381	4.62212	-0.142225	0.890419	-9.71673	8.40197	0.246752	0.496741	0.159271	FALSE	FALSE	FALSE	TRUE	FALSE	Oceanic	Odontocete	TRUE
Polar Bear	Ursus maritimus	Other	22113	Manitoba, Canada	1	1	lmRob (Regular)	0.562051	0.21302	2.63849	0.0141252	0.144531	0.979571	0.315362	0.561571	-4.43e-15	TRUE	FALSE	FALSE	FALSE	FALSE	Nearshore	Bear	NA
Polar Bear	Ursus maritimus	Other	22113	Manitoba, Canada	1	1	log lmRob (Regular)	0.216635	0.201811	1.07346	0.29332	-0.178914	0.612183	0.0542591	0.232936	0.244559	FALSE	TRUE	FALSE	FALSE	FALSE	Nearshore	Bear	NA
Polar Bear	Ursus maritimus	Other	22114	Ontario, Canada	1	1	lmRob (Regular)	0.771753	0.152468	5.06175	1.66e-05	0.472917	1.07059	0.462665	0.680195	-0.00884283	TRUE	FALSE	FALSE	FALSE	FALSE	Nearshore	Bear	NA
Polar Bear	Ursus maritimus	Other	22114	Ontario, Canada	1	1	log lmRob (Regular)	0.758803	0.127978	5.92915	1.33e-06	0.507966	1.00964	0.478065	0.691423	0.00203151	TRUE	FALSE	FALSE	FALSE	FALSE	Nearshore	Bear	NA
Polar Bear	Ursus maritimus	Other	22115	W Hudson Bay, Churchill & Cape Tatnam	0	0	lmRob (Regular)	0.00145791	0.324036	0.00449922	0.996508	-0.633652	0.636568	0.04874	0.220771	0.232863	TRUE	FALSE	FALSE	FALSE	FALSE	Nearshore	Bear	NA
Polar Bear	Ursus maritimus	Other	22115	W Hudson Bay, Churchill & Cape Tatnam	0	0	log lmRob (Regular)	0.0225714	0.318381	0.0708942	0.945032	-0.601456	0.646599	0.0553627	0.235293	0.237262	TRUE	FALSE	FALSE	FALSE	FALSE	Nearshore	Bear	NA
Ribbon seal	Histriophoca fasciata	Pinniped	31100	Bering Sea	0	1	lmRob (Regular)	0.428801	0.512443	0.836778	0.464131	-0.575587	1.43319	0.215986	0.464743	-0.0552556	TRUE	FALSE	FALSE	FALSE	FALSE	Both	Phocid	NA
Ribbon seal	Histriophoca fasciata	Pinniped	31100	Bering Sea	0	1	log lmRob (Regular)	0.490249	0.48535	1.01009	0.386849	-0.461036	1.44153	0.281867	0.530911	-0.0509987	TRUE	FALSE	FALSE	FALSE	FALSE	Both	Phocid	NA
Ribbon seal	Histriophoca fasciata	Pinniped	31101	Bering Sea & Sea of Okhotsk	1	0	lmRob (Regular)	NA	NA	NA	NA	NA	NA	NA	NA	NA	FALSE	FALSE	FALSE	FALSE	TRUE	Both	Phocid	NA
Ribbon seal	Histriophoca fasciata	Pinniped	31101	Bering Sea & Sea of Okhotsk	1	0	log lmRob (Regular)	NA	NA	NA	NA	NA	NA	NA	NA	NA	FALSE	FALSE	FALSE	FALSE	TRUE	Both	Phocid	NA
Ribbon seal	Histriophoca fasciata	Pinniped	31102	W Bering Sea	0	0	lmRob (Regular)	1.1416	0.253886	4.4965	0.00642018	0.643983	1.63922	0.448877	0.669983	-0.208786	TRUE	FALSE	FALSE	FALSE	FALSE	Both	Phocid	NA
Ribbon seal	Histriophoca fasciata	Pinniped	31102	W Bering Sea	0	0	log lmRob (Regular)	0.693146	1.09076	0.635468	0.553064	-1.44475	2.83104	0.540543	0.735216	0.0173979	FALSE	TRUE	FALSE	FALSE	FALSE	Both	Phocid	NA
Ribbon seal	Histriophoca fasciata	Pinniped	31103	W Bering & Sea of Okhotsk	1	0	lmRob (Regular)	0.134022	0.190373	0.703997	0.532159	-0.239109	0.507153	0.0090917	0.0953504	-0.359049	FALSE	TRUE	FALSE	FALSE	FALSE	Both	Phocid	NA
Ribbon seal	Histriophoca fasciata	Pinniped	31103	W Bering & Sea of Okhotsk	1	0	log lmRob (Regular)	0.720875	0.505458	1.42618	0.249069	-0.269822	1.71157	0.611319	0.781869	0.0701954	FALSE	TRUE	FALSE	FALSE	FALSE	Both	Phocid	NA
Ribbon seal	Histriophoca fasciata	Pinniped	32200	Sea of Okhotsk	0	1	lmRob (Regular)	1.0674	0.183694	5.81077	6.07e-05	0.707362	1.42744	0.620187	0.78752	0.280859	TRUE	FALSE	FALSE	FALSE	FALSE	Both	Phocid	NA
Ribbon seal	Histriophoca fasciata	Pinniped	32200	Sea of Okhotsk	0	1	log lmRob (Regular)	1.06278	0.170554	6.23136	3.06e-05	0.728498	1.39707	0.632094	0.795043	0.312679	TRUE	FALSE	FALSE	FALSE	FALSE	Both	Phocid	NA
Ringed seal	Pusa hispida	Pinniped	10000	Global	1	0	lmRob (Regular)	NA	NA	NA	NA	NA	NA	NA	NA	NA	FALSE	FALSE	FALSE	FALSE	TRUE	Nearshore	Phocid	NA
Ringed seal	Pusa hispida	Pinniped	10000	Global	1	0	log lmRob (Regular)	NA	NA	NA	NA	NA	NA	NA	NA	NA	FALSE	FALSE	FALSE	FALSE	TRUE	Nearshore	Phocid	NA
Ringed seal	Pusa hispida	Pinniped	21100	Baltic Sea	0	1	lmRob (Regular)	NA	NA	NA	NA	NA	NA	NA	NA	NA	FALSE	FALSE	FALSE	FALSE	TRUE	Nearshore	Phocid	NA
Ringed seal	Pusa hispida	Pinniped	21100	Baltic Sea	0	1	log lmRob (Regular)	NA	NA	NA	NA	NA	NA	NA	NA	NA	FALSE	FALSE	FALSE	FALSE	TRUE	Nearshore	Phocid	NA
Risso's Dolphin	Grampus griseus	Cetacean	17500	E Tropical Pacific	1	1	lmRob (Regular)	0.208345	0.405639	0.513622	0.621398	-0.586707	1.0034	0.0434077	0.208345	-2.77e-15	FALSE	TRUE	FALSE	FALSE	FALSE	Both	Odontocete	TRUE
Risso's Dolphin	Grampus griseus	Cetacean	17500	E Tropical Pacific	1	1	log lmRob (Regular)	0.220981	0.35116	0.629287	0.546707	-0.467294	0.909255	0.0488325	0.220981	-3.35e-15	FALSE	TRUE	FALSE	FALSE	FALSE	Both	Odontocete	TRUE
Rough-toothed Dolphin	Steno bredanensis	Cetacean	17500	E Tropical Pacific	1	1	lmRob (Regular)	0.0429881	3.02927	0.0141909	0.989025	-5.89439	5.98036	0.00184798	0.0429881	-5.48e-16	FALSE	TRUE	FALSE	FALSE	FALSE	Oceanic	Odontocete	TRUE
Rough-toothed Dolphin	Steno bredanensis	Cetacean	17500	E Tropical Pacific	1	1	log lmRob (Regular)	0.121773	0.401663	0.303171	0.769494	-0.665487	0.909033	0.0148285	0.121773	-1.55e-15	FALSE	TRUE	FALSE	FALSE	FALSE	Oceanic	Odontocete	TRUE
Sea Otter	Enhydra lutris	Other	30000	N Pacific	0	0	lmRob (Regular)	NA	NA	NA	NA	NA	NA	NA	NA	NA	FALSE	FALSE	FALSE	FALSE	TRUE	Nearshore	Otter	NA
Sea Otter	Enhydra lutris	Other	30000	N Pacific	0	0	log lmRob (Regular)	NA	NA	NA	NA	NA	NA	NA	NA	NA	FALSE	FALSE	FALSE	FALSE	TRUE	Nearshore	Otter	NA
Sea Otter	Enhydra lutris	Other	31002	Washington	1	1	lmRob (Regular)	0.977121	0.0879222	11.1135	1.72e-09	0.804793	1.14945	0.687727	0.829293	-0.112109	TRUE	FALSE	FALSE	FALSE	FALSE	Nearshore	Otter	NA
Sea Otter	Enhydra lutris	Other	31002	Washington	1	1	log lmRob (Regular)	0.73784	0.0494178	14.9307	1.39e-11	0.640982	0.834699	0.770932	0.878028	0.0757081	TRUE	FALSE	FALSE	FALSE	FALSE	Nearshore	Otter	NA
Sea Otter	Enhydra lutris	Other	31005	British Columbia	1	1	lmRob (Regular)	0.87223	0.157729	5.52993	5.77e-05	0.563082	1.18138	0.518739	0.720235	-0.051025	TRUE	FALSE	FALSE	FALSE	FALSE	Nearshore	Otter	NA
Sea Otter	Enhydra lutris	Other	31005	British Columbia	1	1	log lmRob (Regular)	1.1444	0.115463	9.91141	5.62e-08	0.918096	1.37071	0.624981	0.790558	0.107735	TRUE	FALSE	FALSE	FALSE	FALSE	Nearshore	Otter	NA
Sea Otter	Enhydra lutris	Other	31011	California	1	1	lmRob (Regular)	0.934111	0.0760461	12.2835	7.7e-12	0.785061	1.08316	0.70986	0.842532	0.0013722	TRUE	FALSE	FALSE	FALSE	FALSE	Nearshore	Otter	NA
Sea Otter	Enhydra lutris	Other	31011	California	1	1	log lmRob (Regular)	0.929169	0.0799374	11.6237	2.41e-11	0.772492	1.08585	0.742688	0.861794	-1.89e-15	TRUE	FALSE	FALSE	FALSE	FALSE	Nearshore	Otter	NA
Sea Otter	Enhydra lutris	Other	31100	Bering Island, Russia	0	1	lmRob (Regular)	0.843626	0.0475227	17.7521	4.44e-07	0.750481	0.93677	0.507381	0.712307	-0.200246	TRUE	FALSE	FALSE	FALSE	FALSE	Nearshore	Otter	NA
Sea Otter	Enhydra lutris	Other	31100	Bering Island, Russia	0	1	log lmRob (Regular)	0.881056	0.0513643	17.1531	5.62e-07	0.780382	0.98173	0.449784	0.67066	-0.170484	TRUE	FALSE	FALSE	FALSE	FALSE	Nearshore	Otter	NA
Sea Otter	Enhydra lutris	Other	36001	Prince William Sound, Alaska	0	1	lmRob (Regular)	NA	NA	NA	NA	NA	NA	NA	NA	NA	FALSE	FALSE	FALSE	FALSE	TRUE	Nearshore	Otter	NA
Sea Otter	Enhydra lutris	Other	36001	Prince William Sound, Alaska	0	1	log lmRob (Regular)	NA	NA	NA	NA	NA	NA	NA	NA	NA	FALSE	FALSE	FALSE	FALSE	TRUE	Nearshore	Otter	NA
Sea Otter	Enhydra lutris	Other	38000	Aleutian Archipelago	0	1	lmRob (Regular)	NA	NA	NA	NA	NA	NA	NA	NA	NA	FALSE	FALSE	FALSE	FALSE	TRUE	Nearshore	Otter	NA
Sea Otter	Enhydra lutris	Other	38000	Aleutian Archipelago	0	1	log lmRob (Regular)	NA	NA	NA	NA	NA	NA	NA	NA	NA	FALSE	FALSE	FALSE	FALSE	TRUE	Nearshore	Otter	NA
Sea Otter	Enhydra lutris	Other	41000	SE Alaska	1	0	lmRob (Regular)	NA	NA	NA	NA	NA	NA	NA	NA	NA	FALSE	FALSE	FALSE	FALSE	TRUE	Nearshore	Otter	NA
Sea Otter	Enhydra lutris	Other	41000	SE Alaska	1	0	log lmRob (Regular)	NA	NA	NA	NA	NA	NA	NA	NA	NA	FALSE	FALSE	FALSE	FALSE	TRUE	Nearshore	Otter	NA
Sei Whale	Balaenoptera borealis	Cetacean	10000	Global	1	0	lmRob (Regular)	NA	NA	NA	NA	NA	NA	NA	NA	NA	FALSE	FALSE	FALSE	FALSE	TRUE	Oceanic	Mysticete	NA
Sei Whale	Balaenoptera borealis	Cetacean	10000	Global	1	0	log lmRob (Regular)	NA	NA	NA	NA	NA	NA	NA	NA	NA	FALSE	FALSE	FALSE	FALSE	TRUE	Oceanic	Mysticete	NA
Sei Whale	Balaenoptera borealis	Cetacean	12000	S Hemisphere	1	1	lmRob (Regular)	0.792524	0.626948	1.2641	0.426075	-0.436295	2.02134	0.621163	0.788139	-0.198755	FALSE	TRUE	FALSE	FALSE	FALSE	Oceanic	Mysticete	NA
Sei Whale	Balaenoptera borealis	Cetacean	12000	S Hemisphere	1	1	log lmRob (Regular)	0.74766	0.653087	1.14481	0.457083	-0.532391	2.02771	0.571624	0.756058	-0.207042	FALSE	TRUE	FALSE	FALSE	FALSE	Oceanic	Mysticete	NA
Sei Whale	Balaenoptera borealis	Cetacean	20000	N Atlantic	1	1	lmRob (Regular)	NA	NA	NA	NA	NA	NA	NA	NA	NA	FALSE	FALSE	FALSE	FALSE	TRUE	Oceanic	Mysticete	NA
Sei Whale	Balaenoptera borealis	Cetacean	20000	N Atlantic	1	1	log lmRob (Regular)	NA	NA	NA	NA	NA	NA	NA	NA	NA	FALSE	FALSE	FALSE	FALSE	TRUE	Oceanic	Mysticete	NA
Sei Whale	Balaenoptera borealis	Cetacean	30000	N Pacific	1	1	lmRob (Regular)	NA	NA	NA	NA	NA	NA	NA	NA	NA	FALSE	FALSE	FALSE	FALSE	TRUE	Oceanic	Mysticete	NA
Sei Whale	Balaenoptera borealis	Cetacean	30000	N Pacific	1	1	log lmRob (Regular)	NA	NA	NA	NA	NA	NA	NA	NA	NA	FALSE	FALSE	FALSE	FALSE	TRUE	Oceanic	Mysticete	NA
Short-beaked Common Dolphin	Delphinus delphis	Cetacean	17500	E Tropical Pacific	1	1	lmRob (Regular)	0.299778	0.363924	0.823738	0.433957	-0.413513	1.01307	0.0898669	0.299778	-3.71e-15	FALSE	TRUE	FALSE	FALSE	FALSE	Both	Odontocete	TRUE
Short-beaked Common Dolphin	Delphinus delphis	Cetacean	17500	E Tropical Pacific	1	1	log lmRob (Regular)	0.339435	1.13482	0.29911	0.772479	-1.8848	2.56367	0.113771	0.337299	-2.74e-15	FALSE	TRUE	FALSE	FALSE	FALSE	Both	Odontocete	TRUE
Short-finned pilot whale	Globicephala macrorhynchus	Cetacean	32000	Japanese Waters	1	1	lmRob (Regular)	-0.7197	0.465221	-1.54701	0.365322	-1.63153	0.192132	0.720156	0.84862	0.1595	FALSE	FALSE	FALSE	TRUE	FALSE	Oceanic	Odontocete	TRUE
Short-finned pilot whale	Globicephala macrorhynchus	Cetacean	32000	Japanese Waters	1	1	log lmRob (Regular)	-0.714821	0.469379	-1.52291	0.369894	-1.6348	0.205163	0.71413	0.845062	0.160926	FALSE	FALSE	FALSE	TRUE	FALSE	Oceanic	Odontocete	TRUE
South African Fur Seal	Arctocephalus pusillus	Pinniped	41000	South Africa & Namibia	1	1	lmRob (Regular)	0.994676	0.0207661	47.8991	0.0132889	0.953975	1.03538	0.95407	0.976765	-0.00664933	TRUE	FALSE	FALSE	FALSE	FALSE	Nearshore	Otariid	NA
South African Fur Seal	Arctocephalus pusillus	Pinniped	41000	South Africa & Namibia	1	1	log lmRob (Regular)	0.991504	0.0320544	30.9319	0.0205742	0.928678	1.05433	0.963735	0.9817	-0.0102639	TRUE	FALSE	FALSE	FALSE	FALSE	Nearshore	Otariid	NA
South African Fur Seal	Arctocephalus pusillus	Pinniped	92000	S Australia	0	0	lmRob (Regular)	NA	NA	NA	NA	NA	NA	NA	NA	NA	FALSE	FALSE	FALSE	FALSE	TRUE	Nearshore	Otariid	NA
South African Fur Seal	Arctocephalus pusillus	Pinniped	92000	S Australia	0	0	log lmRob (Regular)	NA	NA	NA	NA	NA	NA	NA	NA	NA	FALSE	FALSE	FALSE	FALSE	TRUE	Nearshore	Otariid	NA
South African Fur Seal	Arctocephalus pusillus	Pinniped	92000	S Australia	1	1	lmRob (Pup Count)	1.60039	0.201517	7.94168	0.00136124	1.20541	1.99536	0.453303	0.673278	-0.276788	TRUE	FALSE	FALSE	FALSE	FALSE	Nearshore	Otariid	NA
South African Fur Seal	Arctocephalus pusillus	Pinniped	92000	S Australia	1	1	log lmRob (Pup Count)	1.50987	0.151113	9.99166	0.000563823	1.21369	1.80605	0.660632	0.812793	-0.294754	TRUE	FALSE	FALSE	FALSE	FALSE	Nearshore	Otariid	NA
South American Sea Lion	Otaria flavescens	Pinniped	42000	N Patagonia	1	1	lmRob (Pup Count)	0.962646	0.121734	7.90782	1.57e-06	0.724049	1.20124	0.754625	0.868691	9.71e-17	TRUE	FALSE	FALSE	FALSE	FALSE	Nearshore	Otariid	NA
South American Sea Lion	Otaria flavescens	Pinniped	42000	N Patagonia	1	1	log lmRob (Pup Count)	1.03653	0.0617131	16.796	1.13e-10	0.915573	1.15749	0.732765	0.856017	-0.0425216	TRUE	FALSE	FALSE	FALSE	FALSE	Nearshore	Otariid	NA
Southern Elephant Seal	Mirounga leonina	Pinniped	10000	Global	1	0	lmRob (Regular)	NA	NA	NA	NA	NA	NA	NA	NA	NA	FALSE	FALSE	FALSE	FALSE	TRUE	Both	Phocid	NA
Southern Elephant Seal	Mirounga leonina	Pinniped	10000	Global	1	0	log lmRob (Regular)	NA	NA	NA	NA	NA	NA	NA	NA	NA	FALSE	FALSE	FALSE	FALSE	TRUE	Both	Phocid	NA
Southern Elephant Seal	Mirounga leonina	Pinniped	60003	Marion Island	0	0	lmRob (Pup Count)	0.242137	0.24249	0.998545	0.329383	-0.233143	0.717418	0.0511602	0.226186	-0.460806	FALSE	TRUE	FALSE	FALSE	FALSE	Both	Phocid	NA
Southern Elephant Seal	Mirounga leonina	Pinniped	60003	Marion Island	0	0	log lmRob (Pup Count)	0.2665	0.278872	0.955637	0.350128	-0.280089	0.813089	0.0333953	0.182744	-0.456887	FALSE	TRUE	FALSE	FALSE	FALSE	Both	Phocid	NA
Southern Elephant Seal	Mirounga leonina	Pinniped	60003	Marion Island	0	1	lmRob (Regular)	-0.901885	0.16335	-5.52119	9.85e-05	-1.22205	-0.581719	0.50105	0.707849	-0.362229	FALSE	FALSE	TRUE	FALSE	FALSE	Both	Phocid	NA
Southern Elephant Seal	Mirounga leonina	Pinniped	60003	Marion Island	0	1	log lmRob (Regular)	-0.92123	0.20817	-4.42538	0.000684915	-1.32924	-0.513218	0.519924	0.721057	-0.360806	FALSE	FALSE	TRUE	FALSE	FALSE	Both	Phocid	NA
Southern Elephant Seal	Mirounga leonina	Pinniped	60004	Gough Island	0	1	lmRob (Pup Count)	-0.866415	0.276095	-3.13811	0.0119645	-1.40756	-0.325269	0.666226	0.816226	1.79e-15	FALSE	FALSE	FALSE	TRUE	FALSE	Both	Phocid	NA
Southern Elephant Seal	Mirounga leonina	Pinniped	60004	Gough Island	0	1	log lmRob (Pup Count)	-0.49682	0.110252	-4.50623	0.00147567	-0.712913	-0.280727	0.349791	0.591431	0.271421	FALSE	FALSE	FALSE	TRUE	FALSE	Both	Phocid	NA
Southern Elephant Seal	Mirounga leonina	Pinniped	60004	Gough Island	0	0	lmRob (Regular)	NA	NA	NA	NA	NA	NA	NA	NA	NA	FALSE	FALSE	FALSE	FALSE	TRUE	Both	Phocid	NA
Southern Elephant Seal	Mirounga leonina	Pinniped	60004	Gough Island	0	0	log lmRob (Regular)	NA	NA	NA	NA	NA	NA	NA	NA	NA	FALSE	FALSE	FALSE	FALSE	TRUE	Both	Phocid	NA
Southern Elephant Seal	Mirounga leonina	Pinniped	60005	Isles Crozet & Possession Island	0	1	lmRob (Regular)	-0.163887	0.0719688	-2.2772	0.0378539	-0.304946	-0.0228286	0.21329	0.461834	-0.425419	FALSE	FALSE	TRUE	FALSE	FALSE	Both	Phocid	NA
Southern Elephant Seal	Mirounga leonina	Pinniped	60005	Isles Crozet & Possession Island	0	1	log lmRob (Regular)	-0.288422	0.142861	-2.0189	0.0617426	-0.568431	-0.00841412	0.20555	0.453376	-0.40711	FALSE	FALSE	TRUE	FALSE	FALSE	Both	Phocid	NA
Southern Elephant Seal	Mirounga leonina	Pinniped	60006	Macquarie Island	0	1	lmRob (Regular)	-0.00674069	0.00403497	-1.67057	0.107799	-0.0146492	0.00116785	0.0454643	0.213224	-0.289654	FALSE	FALSE	FALSE	TRUE	FALSE	Both	Phocid	NA
Southern Elephant Seal	Mirounga leonina	Pinniped	60006	Macquarie Island	0	1	log lmRob (Regular)	-0.0456076	0.0243096	-1.87612	0.0728532	-0.0932545	0.00203919	0.060602	0.246175	-0.318559	FALSE	FALSE	FALSE	TRUE	FALSE	Both	Phocid	NA
Southern Elephant Seal	Mirounga leonina	Pinniped	60007	South Georgia	0	1	lmRob (Regular)	0.70296	0.472032	1.48922	0.274868	-0.222222	1.62814	0.537328	0.733027	-0.0788035	FALSE	TRUE	FALSE	FALSE	FALSE	Both	Phocid	NA
Southern Elephant Seal	Mirounga leonina	Pinniped	60007	South Georgia	0	1	log lmRob (Regular)	0.712073	0.466006	1.52803	0.266088	-0.201299	1.62545	0.549861	0.741526	-0.0781877	FALSE	TRUE	FALSE	FALSE	FALSE	Both	Phocid	NA
Southern Elephant Seal	Mirounga leonina	Pinniped	60008	Falkland Island	0	1	lmRob (Regular)	0.00235855	0.00117221	2.01206	0.100382	6.1e-05	0.00465608	0.0266983	0.163396	-0.530888	TRUE	FALSE	FALSE	FALSE	FALSE	Both	Phocid	NA
Southern Elephant Seal	Mirounga leonina	Pinniped	60008	Falkland Island	0	1	log lmRob (Regular)	0.00662689	0.0032978	2.00949	0.100712	0.000163214	0.0130906	0.0437355	0.20913	-0.566577	TRUE	FALSE	FALSE	FALSE	FALSE	Both	Phocid	NA
Southern Elephant Seal	Mirounga leonina	Pinniped	60009	Kerguelen Isles	0	1	lmRob (Regular)	0.0204677	0.0238807	0.857081	0.396773	-0.0263385	0.067274	0.0540536	0.232494	-0.213233	FALSE	TRUE	FALSE	FALSE	FALSE	Both	Phocid	NA
Southern Elephant Seal	Mirounga leonina	Pinniped	60009	Kerguelen Isles	0	1	log lmRob (Regular)	0.0428099	0.0538792	0.794554	0.431808	-0.0627933	0.148413	0.0280952	0.167616	-0.185749	FALSE	TRUE	FALSE	FALSE	FALSE	Both	Phocid	NA
Southern Elephant Seal	Mirounga leonina	Pinniped	60010	Heard Island	0	1	lmRob (Regular)	0.915816	0.449915	2.03553	0.134624	0.033983	1.79765	0.455676	0.675038	0.143437	TRUE	FALSE	FALSE	FALSE	FALSE	Both	Phocid	NA
Southern Elephant Seal	Mirounga leonina	Pinniped	60010	Heard Island	0	1	log lmRob (Regular)	0.891638	86.7418	0.0102792	0.992444	-169.122	170.906	0.57511	0.75836	-0.0322709	FALSE	TRUE	FALSE	FALSE	FALSE	Both	Phocid	NA
Southern Elephant Seal	Mirounga leonina	Pinniped	60010	Heard Island	0	0	lmRob (Pup Count)	NA	NA	NA	NA	NA	NA	NA	NA	NA	FALSE	FALSE	FALSE	FALSE	TRUE	Both	Phocid	NA
Southern Elephant Seal	Mirounga leonina	Pinniped	60010	Heard Island	0	0	log lmRob (Pup Count)	NA	NA	NA	NA	NA	NA	NA	NA	NA	FALSE	FALSE	FALSE	FALSE	TRUE	Both	Phocid	NA
Southern Elephant Seal	Mirounga leonina	Pinniped	60011	Peninsula Valdes	0	1	lmRob (Regular)	0.978339	0.141743	6.9022	0.000978001	0.700523	1.25616	0.886716	0.941656	-1.68e-16	TRUE	FALSE	FALSE	FALSE	FALSE	Both	Phocid	NA
Southern Elephant Seal	Mirounga leonina	Pinniped	60011	Peninsula Valdes	0	1	log lmRob (Regular)	0.727018	0.0912415	7.96807	0.000502236	0.548185	0.905851	0.663504	0.814558	0.133083	TRUE	FALSE	FALSE	FALSE	FALSE	Both	Phocid	NA
Southern Elephant Seal	Mirounga leonina	Pinniped	60012	South Shetland Island	0	1	lmRob (Regular)	NA	NA	NA	NA	NA	NA	NA	NA	NA	FALSE	FALSE	FALSE	FALSE	TRUE	Both	Phocid	NA
Southern Elephant Seal	Mirounga leonina	Pinniped	60012	South Shetland Island	0	1	log lmRob (Regular)	NA	NA	NA	NA	NA	NA	NA	NA	NA	FALSE	FALSE	FALSE	FALSE	TRUE	Both	Phocid	NA
Southern Elephant Seal	Mirounga leonina	Pinniped	60013	South Orkney Island	0	1	lmRob (Regular)	NA	NA	NA	NA	NA	NA	NA	NA	NA	FALSE	FALSE	FALSE	FALSE	TRUE	Both	Phocid	NA
Southern Elephant Seal	Mirounga leonina	Pinniped	60013	South Orkney Island	0	1	log lmRob (Regular)	NA	NA	NA	NA	NA	NA	NA	NA	NA	FALSE	FALSE	FALSE	FALSE	TRUE	Both	Phocid	NA
Southern Right Whale	Eubalaena australis	Cetacean	12211	Argentina	0	0	lmRob (Pup Count)	0.963564	0.0662094	14.5533	2.14e-11	0.833794	1.09333	0.721909	0.849652	-0.0106794	TRUE	FALSE	FALSE	FALSE	FALSE	Nearshore	Mysticete	NA
Southern Right Whale	Eubalaena australis	Cetacean	12211	Argentina	0	0	log lmRob (Pup Count)	1.04821	0.00397324	263.818	0	1.04042	1.056	0.65339	0.808326	-0.0445672	TRUE	FALSE	FALSE	FALSE	FALSE	Nearshore	Mysticete	NA
Southern Right Whale	Eubalaena australis	Cetacean	41000	South Africa	0	1	lmRob (Pup Count)	0.929752	0.122613	7.58282	4.76e-08	0.689431	1.17007	0.640204	0.800127	-0.0165738	TRUE	FALSE	FALSE	FALSE	FALSE	Nearshore	Mysticete	NA
Southern Right Whale	Eubalaena australis	Cetacean	41000	South Africa	0	1	log lmRob (Pup Count)	1.03772	0.0540839	19.1872	0	0.931716	1.14372	0.689123	0.830134	-0.05559	TRUE	FALSE	FALSE	FALSE	FALSE	Nearshore	Mysticete	NA
Southern Right Whale	Eubalaena australis	Cetacean	12000	S Hemisphere	1	0	lmRob (Regular)	1.01455	0.0437794	23.1741	0.0274541	0.928741	1.10036	0.96938	0.984571	0.01788	TRUE	FALSE	FALSE	FALSE	FALSE	Nearshore	Mysticete	NA
Southern Right Whale	Eubalaena australis	Cetacean	12000	S Hemisphere	1	0	log lmRob (Regular)	0.997007	0.00830294	120.079	0.00530156	0.980733	1.01328	0.96938	0.984571	-0.00339101	TRUE	FALSE	FALSE	FALSE	FALSE	Nearshore	Mysticete	NA
Southern Right Whale	Eubalaena australis	Cetacean	12211	Argentina	0	1	lmRob (Regular)	0.915117	0.0577989	15.8328	5.2e-12	0.801831	1.0284	0.699819	0.836552	-0.0436298	TRUE	FALSE	FALSE	FALSE	FALSE	Nearshore	Mysticete	NA
Southern Right Whale	Eubalaena australis	Cetacean	12211	Argentina	0	1	log lmRob (Regular)	0.999993	0.000954475	1047.69	0	0.998122	1.00186	0.903245	0.950392	3.72e-16	TRUE	FALSE	FALSE	FALSE	FALSE	Nearshore	Mysticete	NA
Southern Right Whale	Eubalaena australis	Cetacean	12212	Brazil	0	1	lmRob (Regular)	0.348836	0.13881	2.51304	0.030752	0.0767677	0.620904	0.372325	0.610184	-0.294951	TRUE	FALSE	FALSE	FALSE	FALSE	Nearshore	Mysticete	NA
Southern Right Whale	Eubalaena australis	Cetacean	12212	Brazil	0	1	log lmRob (Regular)	1.0762	0.196641	5.47289	0.000271947	0.690779	1.46161	0.50039	0.707382	-0.115463	TRUE	FALSE	FALSE	FALSE	FALSE	Nearshore	Mysticete	NA
Southern Right Whale	Eubalaena australis	Cetacean	12213	Uruguay	0	1	lmRob (Regular)	0.476401	0.0885568	5.3796	6.14e-05	0.302829	0.649972	0.323906	0.569128	-0.283619	TRUE	FALSE	FALSE	FALSE	FALSE	Nearshore	Mysticete	NA
Southern Right Whale	Eubalaena australis	Cetacean	12213	Uruguay	0	1	log lmRob (Regular)	0.848266	0.159234	5.32717	6.81e-05	0.536168	1.16036	0.425308	0.652157	-0.148997	TRUE	FALSE	FALSE	FALSE	FALSE	Nearshore	Mysticete	NA
Southern Right Whale	Eubalaena australis	Cetacean	70006	New Zealand	0	1	lmRob (Regular)	NA	NA	NA	NA	NA	NA	NA	NA	NA	FALSE	FALSE	FALSE	FALSE	TRUE	Nearshore	Mysticete	NA
Southern Right Whale	Eubalaena australis	Cetacean	70006	New Zealand	0	1	log lmRob (Regular)	NA	NA	NA	NA	NA	NA	NA	NA	NA	FALSE	FALSE	FALSE	FALSE	TRUE	Nearshore	Mysticete	NA
Southern Right Whale	Eubalaena australis	Cetacean	91000	Southern Australia	0	1	lmRob (Regular)	0.474034	0.165688	2.861	0.0118986	0.149285	0.798783	0.343937	0.586461	-0.21249	TRUE	FALSE	FALSE	FALSE	FALSE	Nearshore	Mysticete	NA
Southern Right Whale	Eubalaena australis	Cetacean	91000	Southern Australia	0	1	log lmRob (Regular)	0.826897	0.149898	5.51638	5.92e-05	0.533096	1.1207	0.616883	0.785419	1.44e-14	TRUE	FALSE	FALSE	FALSE	FALSE	Nearshore	Mysticete	NA
Sperm Whale	Physeter macrocephalus	Cetacean	10000	Global	1	0	lmRob (Regular)	NA	NA	NA	NA	NA	NA	NA	NA	NA	FALSE	FALSE	FALSE	FALSE	TRUE	Oceanic	Odontocete	FALSE
Sperm Whale	Physeter macrocephalus	Cetacean	10000	Global	1	0	log lmRob (Regular)	NA	NA	NA	NA	NA	NA	NA	NA	NA	FALSE	FALSE	FALSE	FALSE	TRUE	Oceanic	Odontocete	FALSE
Sperm Whale	Physeter macrocephalus	Cetacean	12001	S Hemisphere (S of 60 Degrees S)	0	0	lmRob (Regular)	-0.931541	0.283309	-3.28808	0.0461446	-1.48683	-0.376256	0.0280044	0.167345	0.598307	FALSE	FALSE	TRUE	FALSE	FALSE	Oceanic	Odontocete	FALSE
Sperm Whale	Physeter macrocephalus	Cetacean	12001	S Hemisphere (S of 60 Degrees S)	0	0	log lmRob (Regular)	-0.797913	0.199709	-3.99537	0.0280935	-1.18934	-0.406482	0.40335	0.635098	0.604745	FALSE	FALSE	TRUE	FALSE	FALSE	Oceanic	Odontocete	FALSE
Spinner Dolphin	Stenella longirostris	Cetacean	17000	E Tropical Pacific - Whitebelly	1	1	lmRob (Regular)	-0.512176	0.123007	-4.16378	0.000374326	-0.753271	-0.271082	0.0661207	0.257139	-0.791815	FALSE	FALSE	TRUE	FALSE	FALSE	Both	Odontocete	TRUE
Spinner Dolphin	Stenella longirostris	Cetacean	17000	E Tropical Pacific - Whitebelly	1	1	log lmRob (Regular)	-0.754881	0.141558	-5.33267	2.05e-05	-1.03233	-0.477428	0.0456628	0.213688	-0.903997	FALSE	FALSE	TRUE	FALSE	FALSE	Both	Odontocete	TRUE
Spinner Dolphin	Stenella longirostris	Cetacean	17500	E Tropical Pacific - Eastern	1	1	lmRob (Regular)	-0.0191307	0.343933	-0.0556232	0.956102	-0.69324	0.654978	5.54e-05	0.00744456	0.00572184	FALSE	FALSE	FALSE	TRUE	FALSE	Both	Odontocete	TRUE
Spinner Dolphin	Stenella longirostris	Cetacean	17500	E Tropical Pacific - Eastern	1	1	log lmRob (Regular)	-3.07498	0.203539	-15.1076	9.28e-14	-3.47392	-2.67605	-1.25087	1.11842	-2.47907	FALSE	FALSE	TRUE	FALSE	FALSE	Both	Odontocete	TRUE
Steller Sea Lion	Eumetopias jubatus	Pinniped	10000	Global	0	0	lmRob (Regular)	NA	NA	NA	NA	NA	NA	NA	NA	NA	FALSE	FALSE	FALSE	FALSE	TRUE	Nearshore	Otariid	NA
Steller Sea Lion	Eumetopias jubatus	Pinniped	10000	Global	0	0	log lmRob (Regular)	NA	NA	NA	NA	NA	NA	NA	NA	NA	FALSE	FALSE	FALSE	FALSE	TRUE	Nearshore	Otariid	NA
Steller Sea Lion	Eumetopias jubatus	Pinniped	31005	British Columbia	0	0	lmRob (Regular)	0.411325	0.136118	3.02183	0.0193363	0.144534	0.678115	0.254599	0.504578	-0.312525	TRUE	FALSE	FALSE	FALSE	FALSE	Nearshore	Otariid	NA
Steller Sea Lion	Eumetopias jubatus	Pinniped	31005	British Columbia	0	0	log lmRob (Regular)	0.942047	34.099	0.0276269	0.978731	-65.8919	67.776	0.541257	0.735702	0.102656	FALSE	TRUE	FALSE	FALSE	FALSE	Nearshore	Otariid	NA
Steller Sea Lion	Eumetopias jubatus	Pinniped	36002	E Alaska (incl. SE AK, BC, WA, OR, CA)	1	1	lmRob (Regular)	1.24535	0.0780249	15.961	9.01e-05	1.09242	1.39828	0.740366	0.860445	-0.142709	TRUE	FALSE	FALSE	FALSE	FALSE	Nearshore	Otariid	NA
Steller Sea Lion	Eumetopias jubatus	Pinniped	36002	E Alaska (incl. SE AK, BC, WA, OR, CA)	1	1	log lmRob (Regular)	0.98472	0.114101	8.63024	0.000991183	0.761082	1.20836	0.843546	0.918448	-1.42e-15	TRUE	FALSE	FALSE	FALSE	FALSE	Nearshore	Otariid	NA
Steller Sea Lion	Eumetopias jubatus	Pinniped	36003	W Alaska	1	1	lmRob (Regular)	-0.070728	0.0364064	-1.94274	0.0740259	-0.142085	0.000628445	0.146725	0.383047	-0.38271	FALSE	FALSE	FALSE	TRUE	FALSE	Nearshore	Otariid	NA
Steller Sea Lion	Eumetopias jubatus	Pinniped	36003	W Alaska	1	1	log lmRob (Regular)	-0.220795	0.122142	-1.8077	0.0938368	-0.460193	0.0186019	0.141888	0.37668	-0.371944	FALSE	FALSE	FALSE	TRUE	FALSE	Nearshore	Otariid	NA
Striped Dolphin	Stenella coeruleoalba	Cetacean	17500	E Tropical Pacific	1	1	lmRob (Regular)	-0.643106	1.35719	-0.473852	0.648268	-3.30319	2.01698	0.139219	0.373121	-0.0442483	FALSE	FALSE	FALSE	TRUE	FALSE	Oceanic	Odontocete	TRUE
Striped Dolphin	Stenella coeruleoalba	Cetacean	17500	E Tropical Pacific	1	1	log lmRob (Regular)	-0.653303	0.211599	-3.08746	0.0149469	-1.06804	-0.23857	0.211906	0.460333	-0.00463987	FALSE	FALSE	FALSE	TRUE	FALSE	Oceanic	Odontocete	TRUE
Subantarctic Fur Seal	Arctocephalus tropicalis	Pinniped	60003	Marion Island	0	0	lmRob (Regular)	NA	NA	NA	NA	NA	NA	NA	NA	NA	FALSE	FALSE	FALSE	FALSE	TRUE	Both	Otariid	NA
Subantarctic Fur Seal	Arctocephalus tropicalis	Pinniped	60003	Marion Island	0	0	log lmRob (Regular)	NA	NA	NA	NA	NA	NA	NA	NA	NA	FALSE	FALSE	FALSE	FALSE	TRUE	Both	Otariid	NA
Subantarctic Fur Seal	Arctocephalus tropicalis	Pinniped	60003	Marion Island	1	1	lmRob (Pup Count)	0.985839	0.11858	8.31372	0.0141614	0.753422	1.21825	0.910962	0.954443	8.33e-17	TRUE	FALSE	FALSE	FALSE	FALSE	Both	Otariid	NA
Subantarctic Fur Seal	Arctocephalus tropicalis	Pinniped	60003	Marion Island	1	1	log lmRob (Pup Count)	0.953967	0.212069	4.49838	0.0460329	0.538311	1.36962	0.865463	0.930303	1.56e-15	TRUE	FALSE	FALSE	FALSE	FALSE	Both	Otariid	NA
Subantarctic Fur Seal	Arctocephalus tropicalis	Pinniped	60004	Gough Island	1	1	lmRob (Regular)	NA	NA	NA	NA	NA	NA	NA	NA	NA	FALSE	FALSE	FALSE	FALSE	TRUE	Both	Otariid	NA
Subantarctic Fur Seal	Arctocephalus tropicalis	Pinniped	60004	Gough Island	1	1	log lmRob (Regular)	NA	NA	NA	NA	NA	NA	NA	NA	NA	FALSE	FALSE	FALSE	FALSE	TRUE	Both	Otariid	NA
Walrus	Odobenus rosmarus	Pinniped	31302	Chukchi Sea & Bering Sea	0	1	lmRob (Regular)	NA	NA	NA	NA	NA	NA	NA	NA	NA	FALSE	FALSE	FALSE	FALSE	TRUE	Nearshore	Odobenid	NA
Walrus	Odobenus rosmarus	Pinniped	31302	Chukchi Sea & Bering Sea	0	1	log lmRob (Regular)	NA	NA	NA	NA	NA	NA	NA	NA	NA	FALSE	FALSE	FALSE	FALSE	TRUE	Nearshore	Odobenid	NA
Walrus	Odobenus rosmarus	Pinniped	35000	Alaska - Russia	1	0	lmRob (Regular)	0.795712	0.460685	1.72724	0.226267	-0.10723	1.69866	0.634754	0.796715	-0.0785332	FALSE	TRUE	FALSE	FALSE	FALSE	Nearshore	Odobenid	NA
Walrus	Odobenus rosmarus	Pinniped	35000	Alaska - Russia	1	0	log lmRob (Regular)	0.870339	0.436139	1.99555	0.18411	0.0155057	1.72517	0.691845	0.831772	-0.0481521	TRUE	FALSE	FALSE	FALSE	FALSE	Nearshore	Odobenid	NA
